# Supplementary material for: Comparison of clinical outcomes between multiple antithrombotic therapy versus left atrial appendage occlusion with dual antiplatelet therapy in patients with atrial fibrillation undergoing drug-eluting stent implantation
Source: PLoS One. 2021 Jan 7;16(1):e0244723. doi: 10.1371/journal.pone.0244723 (PMC7790384; doi:10.1371/journal.pone.0244723)
Supplement: S1 Dataset — (XLSX) [file pone.0244723.s005.xlsx]

## Sheet: 통합 데이터
Diagnosis 0.AMI 1.UA 2.SA 3.ICMP 4.Others	ACS_vs_nonACS 1. ACS 2. NonACS	LAAO	SEX	age	Hx of CHD (+PAD)	smoking	hyperlipidemia	Age >65	Age>=75	HTN	DM	CHF	s/p TIA or stroke	CHADS score (0~6)	CHADS2-VASC score	CHA2DS2-Vasc>=2	stroke/TIA annual risk	HAS-BLED score	bleeding annual risk	EF (%)	LV sys dysfx (EF≤40) 0-no 1-yes 2-UK	Af 0. parox 1. persistent or permanent	Total lesion number	stent number	Diameter	Length	TTR(%)	TTR(Rosendaal)	TTR range 0 - <60% 1 - ≥60% 2 - no data	LAAO device type	LAAO device size	LAAO success	LAAO pericardial effusion	LAAO tamponade	LAAO device embolization	LAAO puncture site bleeding	Death	Origin of death 0.NA 1.Cardiovascular Death 2.non-Cardiovascular Death 3.unknown origin	cause of death 0. NA 1.CVA 2.intracranial bleeding 3.기타 Bleeding 4.PTE 5.cardiogenic shock 6.MI 7.other (text로..) 8.UK	CV death	Stroke	Stroke + MB	MI	Major Bleeding	MACE(Death_MI_Stroke)	Composite(MACE+MB)	TATT -> 변경 약제 0.NA 1.A 2.A+P1 3.A+P1+P2 4.W 5.dual 6.A+P1+W 7.A+P1+P2+W 8.UK	CMACE	Cdeath
1	1	1	1	80	0	0	1	1	1	1	1	0	0	3	5	2	10	2	4.1	73	0	1	3	1	2.75	23	27.3	22.5	0								0	0	0	0	0	0	0	0	0	0		#REF!	#REF!
0	1	1	1	60	0	0	1	0	0	1	0	1	0	2	3	2	4.6	1	3.4	20	1	1	2	1	2.75	11	0	0	0								1	1	5	1	0	0	0	0	1	1	6	#REF!	#REF!
2	2	1	0	65	0	2	0	1	0	0	0	0	0	0	1	1	0.9	2	4.1	60	0	1	1	1	2.75	14			2								0	0	0	0	0	0	0	0	0	0		#REF!	#REF!
2	2	1	0	60	0	2	1	0	0	1	0	0	0	1	1	1	0.9	2	4.1	55	0	0	3	1	2.5	33			2								0	0	0	0	1	1	0	0	1	1		#REF!	#REF!
2	2	1	0	52	0	0	1	0	0	1	0	0	0	1	1	1	0.9	1	3.4	55	0	0	1	1	4	15	50	50	0								0	0	0	0	0	0	0	0	0	0	2	#REF!	#REF!
2	2	1	0	75	0	2	0	1	1	1	0	0	0	2	3	2	4.6	2	4.1	55	0	0	1	1	3	12			2								0	0	0	0	0	0	0	0	0	0		#REF!	#REF!
2	2	1	0	69	0	2	1	1	0	0	0	0	0	0	1	1	0.9	2	4.1	55	0	1	1	1	2.75	11			2								0	0	0	0	0	0	0	0	0	0		#REF!	#REF!
1	1	1	1	73	0	0	1	1	0	0	0	1	0	1	3	2	4.6	2	4.1	52	0	1	1	1	3.5	15	50	50	0								0	0	0	0	0	0	0	0	0	0	5	#REF!	#REF!
0	1	1	0	58	1	1	1	0	0	1	0	0	0	1	2	2	2.9	1	3.4	45	0	1	1	1	2.75	38	66.7	77.1	1								0	0	0	0	0	1	0	1	0	1	2	#REF!	#REF!
1	1	1	1	68	1	0	1	1	0	1	1	1	0	3	6	2	13.6	2	4.1	47	0	1	1	1	2.75	15			2								0	0	0	0	0	0	0	0	0	0		#REF!	#REF!
1	1	1	0	73	0	0	0	1	0	1	0	0	1	3	4	2	6.7	3	5.8	55	0	1	6	2	2.75	32			2								0	0	0	0	0	0	0	0	0	0		#REF!	#REF!
2	2	1	0	73	0	0	0	1	0	1	0	0	1	3	4	2	6.7	3	5.8	55	0	0	3	2	2.75	32			2								0	0	0	0	0	0	0	0	0	0		#REF!	#REF!
2	2	1	1	79	0	0	1	1	1	1	1	1	0	4	6	2	13.6	2	4.1	35	1	1	4	3	2.75	79	0	0	0								0	0	0	0	0	0	0	0	0	0	5	#REF!	#REF!
2	2	1	0	72	0	2	0	1	0	1	0	0	0	1	2	2	2.9	2	4.1	65	0	1	3	1	2.5	15			2								1	1	5	1	1	1	0	0	1	1		#REF!	#REF!
2	2	1	0	74	0	2	1	1	0	1	0	0	0	1	2	2	2.9	2	4.1	55	0	1	1	1	3.5	23			2								0	0	0	0	0	0	0	0	0	0		#REF!	#REF!
1	1	1	0	84	0	1	1	1	1	0	0	0	0	1	2	2	2.9	2	4.1	55	0	1	2	1	2.5	18	0	0	0								0	0	0	0	0	0	0	0	0	0	2	#REF!	#REF!
1	1	1	0	84	0	1	0	1	1	1	0	0	0	2	3	2	4.6	2	4.1	52	0	1	3	1	2.5	11			2								0	0	0	0	0	0	0	0	0	0		#REF!	#REF!
1	1	1	0	52	0	0	0	0	0	1	1	1	0	3	3	2	4.6	1	3.4	23	1	1	3	2	3.125	36	100	100	1								0	0	0	0	0	0	0	0	0	0	6	#REF!	#REF!
1	1	1	1	52	0	0	0	0	0	0	0	0	0	0	1	1	0.9	1	3.4	48	0	0	1	1	2.5	14			2								0	0	0	0	0	0	0	0	0	0		#REF!	#REF!
1	1	1	0	71	0	0	1	1	0	1	0	0	0	1	2	2	2.9	2	4.1	55	0	1	1	1	3	14	0	0	0								0	0	0	0	0	1	0	1	0	1	5	#REF!	#REF!
0	1	1	1	73	0	0	1	1	0	0	0	1	0	1	3	2	4.6	2	4.1	45	0	1	3	2	2.625	39			2								0	0	0	0	1	1	0	0	1	1		#REF!	#REF!
0	1	1	1	73	0	0	0	1	0	1	0	1	0	2	4	2	6.7	2	4.1	40	1	1	3	2	2.625	39			2								0	0	0	0	1	1	0	0	1	1		#REF!	#REF!
2	2	1	0	72	1	2	1	1	0	1	0	0	0	1	3	2	4.6	2	4.1	55	0	1	1	1	4	23			2								0	0	0	0	0	0	0	0	1	1		#REF!	#REF!
2	2	1	0	68	1	2	1	1	0	1	0	0	0	1	3	2	4.6	2	4.1	55	0	1	1	1	3	24			2								0	0	0	0	0	0	0	0	0	0		#REF!	#REF!
2	2	1	0	68	1	2	1	1	0	1	1	0	0	2	4	2	6.7	2	4.1	55	0	1	1	1	3	24			2								0	0	0	0	0	0	0	0	0	0		#REF!	#REF!
2	2	1	0	69	1	1	1	1	0	1	1	0	1	4	6	2	13.6	3	5.8	55	0	1	1	1	3	24			2								0	0	0	0	0	0	0	0	0	0		#REF!	#REF!
1	1	1	0	89	0	2	0	1	1	1	0	1	0	3	4	2	6.7	2	4.1	32	1	1	2	1	2.5	24			2								0	0	0	0	0	0	0	0	0	0		#REF!	#REF!
0	1	1	0	66	0	1	1	1	0	1	1	1	0	3	4	2	6.7	3	5.8	50	0	1	2	1	2.75	14			2								0	0	0	0	0	0	0	0	0	0		#REF!	#REF!
0	1	1	0	62	0	1	1	0	0	1	0	1	0	2	2	2	2.9	1	3.4	35	1	1	5	2	3.5	61			2								0	0	0	0	0	1	0	1	0	1		#REF!	#REF!
2	2	1	1	63	0	0	0	0	0	1	0	0	0	1	2	2	2.9	1	3.4	55	0	0	1	1	2.75	28			2								0	0	0	0	0	0	0	0	0	0		#REF!	#REF!
0	1	1	1	69	0	0	0	1	0	0	0	1	0	1	3	2	4.6	2	4.1	30	1	1	1	2	2.75	32			2								0	0	0	0	0	0	0	0	0	0		#REF!	#REF!
1	1	1	1	62	0	0	0	0	0	1	0	0	0	1	2	2	2.9	1	3.4	52	0	1	2	1	4	18	25	20.6	0								1	1	5	1	0	0	0	0	1	1	4	#REF!	#REF!
2	2	1	0	56	0	1	1	0	0	0	0	0	0	0	0	1	0.3	1	3.4	55	0	1	1	1	3.5	18			2								0	0	0	0	0	0	0	0	0	0		#REF!	#REF!
1	1	1	0	55	0	2	1	0	0	1	0	0	0	1	1	1	0.9	2	4.1	55	0	1	3	1	2.5	14	60	67.6	1								0	0	0	0	0	0	0	0	0	0	5	#REF!	#REF!
0	1	1	1	46	0	0	0	0	0	0	0	1	0	1	2	2	2.9	1	3.4	47	0	0	1	1	2.75	18	44.4	31.9	0								0	0	0	0	0	0	0	0	0	0	5	#REF!	#REF!
2	2	1	0	59	0	1	0	0	0	0	0	0	0	0	0	1	0.3	1	3.4	52	0	1	1	1	2.5	18			2								0	0	0	0	0	0	0	0	0	0		#REF!	#REF!
0	1	1	0	64	1	2	0	0	0	1	0	1	1	4	5	2	10	2	4.1	40	1	1	4	3	3.5	61	60	57.8	0								0	0	0	0	0	0	0	0	0	0	2	#REF!	#REF!
2	2	1	1	76	0	0	0	1	1	1	0	0	0	2	4	2	6.7	2	4.1	47	0	1	3	3	2.583	56			2								0	0	0	0	0	0	0	0	0	0		#REF!	#REF!
1	1	1	1	64	0	0	1	0	0	1	0	1	0	2	3	2	4.6	1	3.4	37	1	0	1	1	3	14	8.3	0	0								0	0	0	0	0	0	0	0	0	0	5	#REF!	#REF!
2	2	1	0	53	0	0	0	0	0	1	0	0	0	1	1	1	0.9	1	3.4	55	0	1	2	2	2.625	46	25	34	0								0	0	0	0	0	0	0	0	0	0	2	#REF!	#REF!
1	1	1	0	66	0	2	1	1	0	1	0	1	0	2	3	2	4.6	2	4.1	20	1	1	1	1	3.5	18			2								0	0	0	0	0	0	0	0	0	0		#REF!	#REF!
0	1	1	0	49	0	1	0	0	0	0	1	0	0	1	1	1	0.9	1	3.4	45	0	0	2	2	3.5	46			2								0	0	0	0	0	0	0	0	0	0		#REF!	#REF!
2	2	1	0	61	0	2	0	0	0	1	0	0	0	1	1	1	0.9	1	3.4	55	0	1	2	2	2.625	42			2								0	0	0	0	0	0	0	0	0	0		#REF!	#REF!
2	2	1	0	71	0	0	0	1	0	1	0	0	0	1	2	2	2.9	2	4.1	55	0	1	1	1	2.75	33			2								0	0	0	0	0	0	0	0	0	0		#REF!	#REF!
1	1	1	0	58	0	1	1	0	0	1	0	0	0	1	1	1	0.9	2	4.1	55	0	0	1	1	3	18			2								0	0	0	0	0	0	0	0	0	0		#REF!	#REF!
1	1	1	0	72	0	2	0	1	0	1	0	0	0	1	2	2	2.9	2	4.1	45	0	1	1	1	2.5	18	25	4.3	0								0	0	0	0	0	0	0	0	0	0	2	#REF!	#REF!
1	1	1	0	50	0	1	1	0	0	1	0	1	0	2	2	2	2.9	1	3.4	30	1	1	1	1	2.75	18	86.7	85.3	1								0	0	0	0	0	0	0	0	0	0	5	#REF!	#REF!
1	1	1	1	72	0	0	1	1	0	0	0	0	0	0	2	2	2.9	3	5.8	55	0	1	1	1	2.75	28			2								0	0	0	0	0	0	0	0	0	0		#REF!	#REF!
0	1	1	1	84	0	0	1	1	1	1	0	0	0	2	4	2	6.7	3	5.8	55	0	0	2	2	2.625	43			2								0	0	0	0	1	1	0	0	1	1		#REF!	#REF!
0	1	1	1	78	1	0	1	1	1	1	1	1	0	4	7	2	15.7	2	4.1	28	1	1	3	1	2.5	14			2								0	0	0	0	0	0	0	0	0	0		#REF!	#REF!
1	1	1	1	79	0	0	1	1	1	1	0	1	0	3	5	2	10	2	4.1	46	0	1	2	1	2.5	18			2								0	0	0	0	0	0	0	0	0	0		#REF!	#REF!
1	1	1	1	78	0	0	0	1	1	1	1	1	0	4	6	2	13.6	2	4.1	40	1	1	1	1	2	15			2								0	0	0	0	0	0	0	0	0	0		#REF!	#REF!
1	1	1	0	74	0	0	1	1	0	1	0	0	0	1	2	2	2.9	2	4.1	48	0	1	2	1	2.5	28	25	5.4	0								0	0	0	0	0	0	0	0	0	0	2	#REF!	#REF!
0	1	1	0	68	0	1	0	1	0	1	0	1	0	2	3	2	4.6	2	4.1	38	1	1	1	1	3	18			2								0	0	0	0	0	0	0	0	1	1		#REF!	#REF!
0	1	1	1	87	0	0	0	1	1	1	0	1	0	3	5	2	10	2	4.1	48	0	1	3	1	3.5	28	33.3	23.2	0								0	0	0	0	0	0	0	0	0	0	2	#REF!	#REF!
1	1	1	0	72	0	2	1	1	0	1	0	0	0	1	2	2	2.9	2	4.1	55	0	1	2	1	3.5	24			2								0	0	0	0	0	0	0	0	0	0		#REF!	#REF!
2	2	1	1	61	1	0	0	0	0	1	0	0	1	3	5	2	10	2	4.1	60	0	1	2	1	3	28			2								0	0	0	0	0	0	0	0	1	1		#REF!	#REF!
0	1	1	1	72	0	0	0	1	0	1	0	1	0	2	4	2	6.7	2	4.1	40	1	1	2	1	2.5	14	25	51.9	0								0	0	0	0	0	0	0	0	0	0	2	#REF!	#REF!
1	1	1	1	72	0	0	1	1	0	1	1	1	0	3	5	2	10	2	4.1	38	1	1	3	2	3	32	0	0	0								0	0	0	0	0	0	0	0	0	0	2	#REF!	#REF!
1	1	1	0	63	0	1	0	0	0	1	0	0	1	3	3	2	4.6	2	4.1	50	0	1	1	1	3.5	18			2								0	0	0	0	0	0	0	0	0	0		#REF!	#REF!
1	1	1	0	63	0	1	1	0	0	1	0	0	1	3	3	2	4.6	2	4.1	50	0	1	1	1	3.5	18	0	0	0								0	0	0	0	0	1	0	1	0	1	2	#REF!	#REF!
0	1	1	1	89	1	0	0	1	1	1	1	0	0	3	6	2	13.6	2	4.1	55	0	0	2	1	2.5	18			2								0	0	0	0	0	0	0	0	0	0		#REF!	#REF!
1	1	1	1	74	0	0	0	1	0	0	0	1	1	3	5	2	10	3	5.8	28	1	1	1	1	2.875	53	0	0	0								0	0	0	0	0	0	0	0	0	0	5	#REF!	#REF!
2	2	1	0	67	0	0	1	1	0	1	0	0	0	1	2	2	2.9	2	4.1	60	0	1	1	1	3	24			2								0	0	0	0	0	0	0	0	0	0		#REF!	#REF!
1	1	1	0	76	0	0	1	1	1	1	1	1	0	4	5	2	10	2	4.1	35	1	1	2	1	3	38	0	0	0								0	0	0	0	0	0	0	0	0	0	5	#REF!	#REF!
1	1	1	0	65	0	0	1	1	0	1	1	0	0	2	3	2	4.6	3	5.8	55	0	0	3	1	4	18			2								0	0	0	0	0	0	0	0	0	0		#REF!	#REF!
1	1	1	1	72	0	1	1	1	0	1	0	0	0	1	3	2	4.6	2	4.1	55	0	1	2	2	3.125	38			2								0	0	0	0	0	1	0	1	0	1		#REF!	#REF!
0	1	1	0	80	0	0	0	1	1	0	1	1	1	5	6	2	13.6	3	5.8	40	1	1	4	1	2.5	20			2								0	0	0	0	0	0	0	0	0	0		#REF!	#REF!
1	1	1	0	65	0	1	0	1	0	1	0	1	0	2	3	2	4.6	2	4.1	25	1	1	2	2	3	32			2								0	0	0	0	0	0	0	0	0	0		#REF!	#REF!
0	1	1	0	74	0	2	1	1	0	1	1	1	0	3	4	2	6.7	4	8.9	10	1	1	2	1	2.75	11	18.2	23.8	0								1	1	5	1	0	0	0	0	1	1	6	#REF!	#REF!
0	1	1	0	64	0	2	0	0	0	1	0	1	0	2	2	2	2.9	1	3.4	42	0	1	1	1	3.5	22			2								0	0	0	0	0	0	0	0	0	0		#REF!	#REF!
0	1	1	0	40	0	1	0	0	0	0	0	0	0	0	0	1	0.3	1	3.4	50	0	0	1	1	3	18			2								0	0	0	0	0	0	0	0	0	0		#REF!	#REF!
1	1	1	0	82	0	1	1	1	1	1	0	0	0	2	3	2	4.6	3	5.8	55	0	0	3	2	3.125	32			2								0	0	0	0	1	1	0	0	1	1		#REF!	#REF!
0	1	1	0	47	0	1	1	0	0	0	1	1	0	2	2	2	2.9	1	3.4	40	1	1	3	2	3.5	41			2								0	0	0	0	0	0	0	0	0	0		#REF!	#REF!
1	1	1	1	77	0	0	0	1	1	1	0	0	0	2	4	2	6.7	2	4.1	55	0	0	2	1	4	30			2								0	0	0	0	0	0	0	0	0	0		#REF!	#REF!
1	1	1	1	70	1	0	1	1	0	1	1	0	0	2	5	2	10	2	4.1	55	0	1	1	1	2.75	15			2								0	0	0	0	1	1	0	0	1	1		#REF!	#REF!
1	1	1	0	61	0	0	1	0	0	0	0	0	0	0	0	1	0.3	1	3.4	55	0	1	2	2	2.75	32			2								0	0	0	0	0	0	0	0	0	0		#REF!	#REF!
1	1	1	0	69	1	0	1	1	0	1	1	1	1	5	7	2	15.7	3	5.8	15	1	1	2	2	3.5	25	25	3	0								0	0	0	0	0	0	0	0	0	0	2	#REF!	#REF!
1	1	1	0	63	0	2	1	0	0	1	0	0	1	3	3	2	4.6	2	4.1	55	0	0	4	3	2.91	74			2								0	0	0	0	0	0	0	0	1	1		#REF!	#REF!
1	1	1	0	72	1	2	1	1	0	1	1	0	0	2	4	2	6.7	3	5.8	55	0	1	3	1	2.75	18	33.3	22.4	0								0	0	0	0	1	1	0	0	1	1	2	#REF!	#REF!
1	1	1	0	68	0	0	0	1	0	1	0	1	0	2	3	2	4.6	2	4.1	58	0	1	1	1	3.5	14	0	0	0								0	0	0	0	0	0	0	0	0	0	2	#REF!	#REF!
1	1	1	1	63	0	0	0	0	0	1	0	0	0	1	2	2	2.9	1	3.4	55	0	1	1	1	2.5	15			2								0	0	0	0	0	0	0	0	0	0		#REF!	#REF!
1	1	1	0	67	1	1	1	1	0	1	0	1	0	2	4	2	6.7	2	4.1	35	1	0	3	3	2.583	69			2								0	0	0	0	0	0	0	0	0	0		#REF!	#REF!
2	2	1	0	83	0	0	0	1	1	1	0	0	0	2	3	2	4.6	2	4.1	55	0	1	1	1	3	12			2								0	0	0	0	0	0	0	0	0	0		#REF!	#REF!
1	1	1	0	73	0	0	1	1	0	0	0	1	0	1	2	2	2.9	2	4.1	40	1	1	1	1	3	33	0	0	0								0	0	0	0	0	0	0	0	0	0	5	#REF!	#REF!
1	1	1	0	69	1	0	1	1	0	1	0	1	0	2	4	2	6.7	2	4.1	25	1	1	1	1	2.5	18	35.7	21.9	0								0	0	0	0	0	1	0	1	0	1	5	#REF!	#REF!
1	1	1	0	80	1	0	1	1	1	1	0	1	1	5	7	2	15.7	3	5.8	23	1	0	4	2	2.625	33	14.3	0	0								0	0	0	0	0	0	0	0	0	0	5	#REF!	#REF!
1	1	1	0	71	0	2	1	1	0	1	0	1	1	4	5	2	10	3	5.8	37	1	1	3	1	2.75	23	33.3	28.5	0								0	0	0	0	1	1	0	1	1	1	5	#REF!	#REF!
2	2	1	0	68	0	1	1	1	0	1	0	1	0	2	3	2	4.6	2	4.1	40	1	0	2	1	2.5	28			2								0	0	0	0	0	0	0	0	0	0		#REF!	#REF!
0	1	1	1	75	0	0	0	1	1	1	0	1	0	3	5	2	10	2	4.1	45	0	1	2	1	2.75	18			2								0	0	0	0	1	1	0	1	0	1		#REF!	#REF!
0	1	1	1	75	0	0	0	1	1	1	0	0	0	2	4	2	6.7	2	4.1	45	0	1	2	1	2.75	18			2								0	0	0	0	1	1	0	0	1	1		#REF!	#REF!
0	1	1	0	73	0	0	0	1	0	1	1	0	1	4	5	2	10	4	8.9	43	0	1	3	2	2.625	36			2								0	0	0	0	0	0	0	0	0	0		#REF!	#REF!
1	1	1	0	55	0	1	0	0	0	1	1	0	0	2	2	2	2.9	1	3.4	50	0	1	4	3	2.833	54	0	0	0								0	0	0	0	0	0	0	0	0	0	5	#REF!	#REF!
2	2	1	0	71	0	2	1	1	0	0	0	0	0	0	1	1	0.9	2	4.1	60	0	0	4	2	2.5	54			2								0	0	0	0	0	0	0	0	0	0		#REF!	#REF!
1	1	1	1	57	0	1	1	0	0	1	0	0	1	3	4	2	6.7	3	5.8	50	0	1	1	1	3	15	0	0	0								0	0	0	0	0	0	0	0	0	0	2	#REF!	#REF!
1	1	1	0	66	0	2	1	1	0	1	0	0	0	1	2	2	2.9	2	4.1	50	0	0	4	3	2.833	48			2								0	0	0	0	0	0	0	0	0	0		#REF!	#REF!
1	1	1	0	66	0	2	1	1	0	1	0	1	0	2	3	2	4.6	2	4.1	50	0	1	4	3	2.833	48			2								0	0	0	0	0	0	0	0	0	0		#REF!	#REF!
1	1	1	0	67	0	0	0	1	0	1	0	1	0	2	3	2	4.6	2	4.1	43	0	1	1	1	4	12	57.1	52	0								0	0	0	0	0	0	0	0	0	0	5	#REF!	#REF!
1	1	1	0	66	0	0	1	1	0	0	0	0	0	0	1	1	0.9	2	4.1	55	0	1	2	1	3	18			2								0	0	0	0	0	0	0	0	0	0		#REF!	#REF!
1	1	1	0	66	0	0	1	1	0	0	0	0	0	0	1	1	0.9	2	4.1	55	0	1	2	1	3	18	0	0	0								0	0	0	0	0	0	0	0	0	0	2	#REF!	#REF!
1	1	1	0	58	0	1	0	0	0	1	0	1	0	2	2	2	2.9	2	4.1	35	1	1	2	2	2.625	43	33.3	45.6	0								0	0	0	0	0	0	0	0	1	1	6	#REF!	#REF!
1	1	1	1	65	1	0	1	1	0	1	1	0	0	2	5	2	10	2	4.1	60	0	1	3	3	2.5	56			2								0	0	0	0	0	0	0	0	0	0		#REF!	#REF!
1	1	1	0	73	0	0	0	1	0	1	0	0	0	1	2	2	2.9	2	4.1	55	0	1	2	1	3	15	100	100	0								0	0	0	0	0	0	0	0	0	0	5	#REF!	#REF!
1	1	1	0	68	0	1	1	1	0	1	1	0	0	2	3	2	4.6	2	4.1	55	0	0	2	1	3	23			2								0	0	0	0	0	0	0	0	0	0		#REF!	#REF!
1	1	1	0	68	0	2	0	1	0	1	1	0	0	2	3	2	4.6	2	4.1	55	0	1	2	1	3	23			2								0	0	0	0	0	0	0	0	0	0		#REF!	#REF!
1	1	1	1	75	0	0	1	1	1	1	0	1	0	3	5	2	10	2	4.1	22	1	1	1	1	2.75	15	22.2	28.6	0								0	0	0	0	0	0	0	0	0	0	5	#REF!	#REF!
1	1	1	0	71	0	2	1	1	0	1	0	0	0	1	2	2	2.9	2	4.1	55	0	1	2	1	2.75	15			2								0	0	0	0	0	0	0	0	0	0		#REF!	#REF!
1	1	1	0	71	0	2	1	1	0	1	0	0	0	1	2	2	2.9	2	4.1	55	0	1	2	1	2.75	15	18.2	17.4	0								0	0	0	0	0	0	0	0	0	0	2	#REF!	#REF!
2	2	1	1	66	0	0	0	1	0	1	1	0	0	2	4	2	6.7	2	4.1	55	0	1	1	1	2.75	23			2								0	0	0	0	0	0	0	0	0	0		#REF!	#REF!
2	2	1	1	66	0	0	0	1	0	1	1	0	0	2	4	2	6.7	2	4.1	55	0	0	1	1	2.75	23			2								0	0	0	0	0	0	0	0	0	0		#REF!	#REF!
0	1	1	1	82	0	0	0	1	1	1	0	1	0	3	5	2	10	2	4.1	27	1	1	1	1	2.75	23			2								1	1	5	1	1	1	0	0	1	1		#REF!	#REF!
1	1	1	0	67	0	2	0	1	0	1	0	0	0	1	2	2	2.9	3	5.8	55	0	1	2	1	4	28	42.9	26.1	0								0	0	0	0	0	1	0	1	0	1	5	#REF!	#REF!
0	1	1	0	53	0	2	0	0	0	0	0	1	0	1	1	1	0.9	1	3.4	32	1	1	3	2	2.667	66	100	100	1								0	0	0	0	0	0	0	0	0	0	2	#REF!	#REF!
1	1	1	1	72	0	0	0	1	0	1	1	0	0	2	4	2	6.7	2	4.1	55	0	1	2	3	3.33	48			2								0	0	0	0	0	0	0	0	0	0		#REF!	#REF!
2	2	1	0	67	0	0	0	1	0	1	0	0	0	1	2	2	2.9	2	4.1	55	0	1	2	1	3	18	11.1	16.8	0								0	0	0	0	0	0	0	0	0	0	2	#REF!	#REF!
1	1	1	0	68	0	2	1	1	0	1	1	0	0	2	3	2	4.6	2	4.1	55	0	1	3	2	2.875	43	0	13.6	0								0	0	0	0	1	1	0	0	1	1	5	#REF!	#REF!
0	1	1	1	72	0	0	0	1	0	1	0	0	0	1	3	2	4.6	2	4.1	65	0	1	2	1	3.5	18			2								0	0	0	0	1	1	0	0	1	1		#REF!	#REF!
0	1	1	1	72	0	0	0	1	0	1	0	0	1	3	5	2	10	3	5.8	65	0	1	3	1	3.5	18			2								0	0	0	0	1	1	0	0	1	1		#REF!	#REF!
1	1	1	0	67	0	2	0	1	0	0	0	0	0	0	1	1	0.9	2	4.1	55	0	1	3	2	3.25	36	25	4.6	0								0	0	0	0	0	0	0	0	0	0	2	#REF!	#REF!
1	1	1	0	73	0	2	1	1	0	1	0	0	0	1	2	2	2.9	2	4.1	50	0	1	3	4	2.563	90			2								0	0	0	0	0	0	0	0	0	0		#REF!	#REF!
0	1	1	0	50	1	1	1	0	0	1	0	1	0	2	3	2	4.6	2	4.1	30	1	1	2	1	3	28			2								0	0	0	0	0	0	1	0	1	1		#REF!	#REF!
2	2	1	0	82	0	2	0	1	1	1	0	1	0	3	4	2	6.7	2	4.1	50	0	1	4	1	3.5	28			2								1	1	5	1	0	0	0	0	1	1		#REF!	#REF!
1	1	1	1	69	0	0	1	1	0	1	1	1	0	3	5	2	10	2	4.1	40	1	1	1	1	2.5	23	58.3	53	0								1	2	1	0	1	1	0	0	1	1	5	#REF!	#REF!
1	1	1	0	66	0	2	0	1	0	1	0	0	0	1	2	2	2.9	2	4.1	55	0	1	1	1	3.5	18	50	38.5	0								0	0	0	0	0	0	0	0	0	0	5	#REF!	#REF!
1	1	1	0	71	0	2	0	1	0	0	0	0	0	0	1	1	0.9	2	4.1	55	0	1	2	2	2.875	46	0	0	0								0	0	0	0	0	0	0	0	0	0	2	#REF!	#REF!
1	1	1	1	74	0	0	0	1	0	1	0	1	1	4	6	2	13.6	3	5.8	55	0	1	2	1	3.5	18			2								0	0	0	0	0	0	0	0	0	0		#REF!	#REF!
1	1	1	0	56	0	2	1	0	0	1	1	0	0	2	2	2	2.9	1	3.4	55	0	1	2	1	2.75	30			2								0	0	0	0	0	0	0	0	0	0		#REF!	#REF!
2	2	1	0	66	0	1	1	1	0	1	0	0	0	1	2	2	2.9	2	4.1	55	0	1	1	1	3	23	29.4	33.8	0								0	0	0	0	0	0	0	0	0	0	5	#REF!	#REF!
1	1	1	1	67	0	0	1	1	0	1	0	0	1	3	5	2	10	3	5.8	55	0	1	1	1	2.5	18	20	22.6	0								0	0	0	0	0	1	0	1	0	1	5	#REF!	#REF!
0	1	1	0	79	0	0	0	1	1	1	0	0	0	2	3	2	4.6	2	4.1	45	0	1	2	1	2.75	18			2								1	2	7	0	1	1	0	0	1	1		#REF!	#REF!
1	1	1	0	85	0	2	1	1	1	1	0	0	0	2	3	2	4.6	3	5.8	55	0	1	2	1	2.75	18			2								1	2	7	0	0	1	0	1	1	1		#REF!	#REF!
1	1	1	0	83	1	0	1	1	1	1	0	0	0	2	4	2	6.7	4	8.9	55	0	1	1	2	2.75	57			2								1	2	7	0	1	1	0	1	1	1		#REF!	#REF!
2	2	1	0	61	0	2	0	0	0	1	1	0	0	2	2	2	2.9	1	3.4	55	0	0	2	2	2.625	30			2								0	0	0	0	0	0	0	0	0	0		#REF!	#REF!
0	1	1	1	72	0	0	1	1	0	1	1	0	1	4	6	2	13.6	3	5.8	55	0	0	3	2	2.625	60			2								0	0	0	0	0	0	0	0	0	0		#REF!	#REF!
2	2	1	1	65	0	0	1	1	0	1	0	0	0	1	3	2	4.6	2	4.1	55	0	0	6	3	2.833	64			2								0	0	0	0	0	0	0	0	1	1		#REF!	#REF!
0	1	1	0	59	1	2	1	0	0	1	0	0	0	1	2	2	2.9	1	3.4	55	0	1	1	1	3	23			2								0	0	0	0	0	0	0	0	0	0		#REF!	#REF!
0	1	1	0	79	0	0	0	1	1	1	0	0	0	2	3	2	4.6	2	4.1	47	0	1	2	1	2.75	24	0	0	0								0	0	0	0	0	0	0	0	0	0	2	#REF!	#REF!
2	2	1	0	79	0	0	0	1	1	1	1	0	0	3	4	2	6.7	2	4.1	55	0	1	3	3	2.83	64	0	0	0								0	0	0	0	0	0	0	0	1	1	5	#REF!	#REF!
2	2	1	0	59	0	0	0	0	0	0	0	0	0	0	0	1	0.3	1	3.4	53	0	1	1	1	2.75	18	33.3	31.5	0								0	0	0	0	0	0	0	0	0	0	5	#REF!	#REF!
1	1	1	1	68	0	0	1	1	0	1	1	0	1	4	6	2	13.6	1	3.4	60	0	1	2	1	2.5	28			2								0	0	0	0	0	0	0	0	0	0		#REF!	#REF!
2	2	1	0	78	0	1	1	1	1	1	1	0	1	5	6	2	13.6	3	5.8	55	0	1	2	2	2.75	60			2								0	0	0	0	0	0	0	0	0	0		#REF!	#REF!
1	1	1	0	75	1	2	0	1	1	1	0	0	0	2	4	2	6.7	2	4.1	42	0	1	4	2	3.125	41			2								0	0	0	0	0	0	1	0	1	1		#REF!	#REF!
1	1	1	0	72	1	1	0	1	0	1	0	1	0	2	4	2	6.7	2	4.1	32	1	1	3	1	2.83	69	0	0	0								0	0	0	0	0	1	0	1	1	1	2	#REF!	#REF!
1	1	1	0	71	0	1	0	1	0	1	0	0	0	1	2	2	2.9	2	4.1	55	0	0	6	2	3	48			2								1	2	1	0	1	1	0	0	1	1		#REF!	#REF!
1	1	1	0	60	0	1	1	0	0	1	1	1	0	3	3	2	4.6	1	3.4	38	1	1	2	1	2.5	30			2								0	0	0	0	0	0	0	0	0	0		#REF!	#REF!
2	2	1	0	64	0	2	0	0	0	1	0	0	0	1	1	1	0.9	1	3.4	60	0	1	5	4	3.063	104	0	0	0								0	0	0	0	0	0	0	0	0	0	2	#REF!	#REF!
1	1	1	0	60	0	2	1	0	0	1	0	0	1	3	3	2	4.6	2	4.1	50	0	1	1	1	2.5	18	16.7	1.7	0								0	0	0	0	0	0	0	0	0	0	2	#REF!	#REF!
1	1	1	0	56	0	1	0	0	0	0	0	1	1	3	3	2	4.6	2	4.1	12	1	1	2	2	2.5	36	77.8	79.8	0								0	0	0	0	0	0	0	0	0	0	5	#REF!	#REF!
2	2	1	0	69	0	1	0	1	0	0	0	0	1	2	3	2	4.6	3	5.8	50	0	1	3	3	3	79	14.3	6.3	0								0	0	0	0	0	0	0	0	0	0	5	#REF!	#REF!
1	1	1	0	47	0	2	0	0	0	1	0	0	0	1	1	1	0.9	1	3.4	52	0	0	2	1	3.5	24	0	0	0								0	0	0	0	0	1	0	1	1	1	2	#REF!	#REF!
1	1	1	1	76	0	1	1	1	1	1	0	0	0	2	4	2	6.7	2	4.1	60	0	1	2	2	2.75	41			2								0	0	0	0	0	0	0	0	0	0		#REF!	#REF!
0	1	1	1	48	0	0	1	0	0	1	0	1	1	4	5	2	10	2	4.1	33	1	1	1	1	2.5	28	45.5	60.5	1								0	0	0	0	0	0	0	0	0	0	2	#REF!	#REF!
2	2	1	0	58	1	2	1	0	0	1	0	1	0	2	3	2	4.6	1	3.4	35	1	1	2	1	2.5	28	0	0	0								0	0	0	0	0	0	0	0	0	0	2	#REF!	#REF!
1	1	1	1	68	0	0	1	1	0	1	0	0	0	1	3	2	4.6	2	4.1	55	0	0	2	2	2.625	71			2								0	0	0	0	0	0	0	0	0	0		#REF!	#REF!
2	2	1	0	74	0	2	1	1	0	1	1	0	1	4	5	2	10	3	5.8	60	0	1	2	2	3	55	16.7	26.5	0								0	0	0	0	0	0	0	0	0	0	2	#REF!	#REF!
2	2	1	0	49	0	2	0	0	0	1	0	1	0	2	2	2	2.9	1	3.4	40	1	1	3	2	3	70	57.1	31.9	0								0	0	0	0	0	0	0	0	0	0	2	#REF!	#REF!
2	2	1	0	55	1	2	1	0	0	1	0	0	1	3	4	2	6.7	2	4.1	55	0	1	1	1	2.875	70	0	0	0								0	0	0	0	0	0	0	0	0	0	2	#REF!	#REF!
2	2	1	0	71	1	2	0	1	0	1	0	1	0	2	4	2	6.7	2	4.1	40	1	1	2	2	2.875	41	50	15.5	0								0	0	0	0	0	0	0	0	0	0	5	#REF!	#REF!
1	1	1	0	71	0	2	1	1	0	0	0	1	0	1	2	2	2.9	2	4.1	33	1	0	1	2	3.125	56			2								0	0	0	0	0	0	0	0	1	1		#REF!	#REF!
2	2	1	1	84	0	0	1	1	1	1	0	0	0	2	4	2	6.7	2	4.1	55	0	1	1	1	2.5	13			2								0	0	0	0	0	0	0	0	0	0		#REF!	#REF!
1	1	1	1	78	0	0	0	1	1	1	1	1	0	4	6	2	13.6	2	4.1	30	1	1	3	1	3	33			2								0	0	0	0	1	1	0	0	1	1		#REF!	#REF!
2	2	1	0	55	0	1	1	0	0	1	0	0	0	1	1	1	0.9	1	3.4	55	0	1	2	1	2.75	18			2								0	0	0	0	0	0	0	0	0	0		#REF!	#REF!
1	1	1	0	70	1	2	1	1	0	1	0	0	1	3	5	2	10	3	5.8	55	0	1	1	1	3.5	13			2								0	0	0	0	0	0	0	0	0	0		#REF!	#REF!
0	1	1	0	54	0	1	0	0	0	0	0	0	0	0	0	1	0.3	1	3.4	45	0	1	1	1	2.75	16			2								0	0	0	0	0	0	0	0	0	0		#REF!	#REF!
2	2	1	1	65	0	0	1	1	0	1	0	0	0	1	3	2	4.6	2	4.1	55	0	1	1	1	3.5	13			2								0	0	0	0	0	0	0	0	0	0		#REF!	#REF!
0	1	1	0	60	0	1	1	0	0	1	1	0	0	2	2	2	2.9	3	5.8	55	0	0	4	1	4	12			2								1	2	7	0	0	1	1	1	1	1		#REF!	#REF!
2	2	1	0	63	0	2	0	0	0	1	0	0	0	1	1	1	0.9	1	3.4	55	0	1	1	1	3	24			2								0	0	0	0	0	0	0	0	0	0		#REF!	#REF!
1	1	1	1	70	0	0	0	1	0	1	0	0	0	1	3	2	4.6	3	5.8	55	0	1	2	2	2.875	28	33.3	22.4	0								0	0	0	0	0	1	0	1	0	1		#REF!	#REF!
1	1	1	0	47	0	1	1	0	0	1	0	0	0	1	1	1	0.9	2	4.1	60	0	1	1	1	2.75	18			2								0	0	0	0	0	0	0	0	0	0		#REF!	#REF!
2	2	1	0	66	0	0	1	1	0	0	0	0	1	2	3	2	4.6	3	5.8	55	0	1	1	1	2.75	24	60	60	1								0	0	0	0	0	1	0	1	0	1	2	#REF!	#REF!
1	1	1	0	60	0	0	1	0	0	1	1	0	0	2	2	2	2.9	1	3.4	55	0	1	2	1	2.75	30			2								0	0	0	0	0	0	0	0	0	0		#REF!	#REF!
1	1	1	0	60	0	2	1	0	0	1	1	0	0	2	2	2	2.9	1	3.4	55	0	1	1	1	2.75	30	33.3	42	0								0	0	0	0	0	0	0	0	0	0	2	#REF!	#REF!
0	1	1	0	70	0	2	0	1	0	1	1	1	0	3	4	2	6.7	2	4.1	40	1	1	3	3	2.75	59	0	0	0								0	0	0	0	0	1	0	1	1	1		#REF!	#REF!
1	1	1	0	59	0	2	1	0	0	1	0	0	0	1	1	1	0.9	1	3.4	45	0	1	1	1	2.25	20			2								0	0	0	0	1	1	0	0	1	1		#REF!	#REF!
2	2	1	0	67	0	0	1	1	0	1	0	0	0	1	2	2	2.9	2	4.1	55	0	1	1	1	2.5	18			2								0	0	0	0	0	1	0	1	0	1		#REF!	#REF!
1	1	1	0	50	0	1	1	0	0	1	0	1	0	2	2	2	2.9	1	3.4	27	1	1	4	3	3.166	89			2								0	0	0	0	0	0	0	0	0	0		#REF!	#REF!
1	1	1	0	65	0	1	1	1	0	1	0	1	0	2	3	2	4.6	2	4.1	35	1	0	4	4	3.062	122			2								0	0	0	0	0	0	0	0	1	1		#REF!	#REF!
0	1	1	0	75	1	1	1	1	1	1	1	1	0	4	6	2	13.6	3	5.8	40	1	1	3	3	2.83	56	46.7	45.1	0								0	0	0	0	1	1	0	0	1	1	5	#REF!	#REF!
1	1	1	0	72	0	2	1	1	0	1	1	1	0	3	4	2	6.7	5	9.1	55	0	1	2	2	2.5	36			2								0	0	0	0	0	0	0	0	0	0		#REF!	#REF!
0	1	1	0	81	0	1	0	1	1	1	0	1	0	3	4	2	6.7	2	4.1	35	1	1	3	3	2.917	79	0	0	0								1	1	6	1	0	0	0	0	1	1	6	#REF!	#REF!
1	1	1	1	81	0	0	0	1	1	1	0	0	0	2	4	2	6.7	2	4.1	52	0	1	2	4	2.563	96	75	94.2	1								0	0	0	0	0	0	0	0	0	0	2	#REF!	#REF!
1	1	1	0	67	0	0	1	1	0	1	1	0	1	4	5	2	10	3	5.8	60	0	1	1	1	2.75	23	20	16	0								0	0	0	0	0	0	0	0	0	0	5	#REF!	#REF!
1	1	1	1	71	0	0	0	1	0	0	0	0	0	0	2	2	2.9	2	4.1	60	0	1	1	1	3	23			2								0	0	0	0	0	0	0	0	1	1		#REF!	#REF!
2	2	1	0	60	0	2	0	0	0	1	0	0	0	1	1	1	0.9	2	4.1	47	0	1	1	1	2.5	23	28.6	56.3	0								0	0	0	0	0	1	0	1	0	1	2	#REF!	#REF!
2	2	1	0	65	0	0	0	1	0	1	0	0	0	1	2	2	2.9	2	4.1	60	0	1	1	1	3.5	24			2								0	0	0	0	0	0	0	0	0	0		#REF!	#REF!
1	1	1	0	65	0	0	1	1	0	1	0	0	0	1	2	2	2.9	2	4.1	55	0	1	2	1	2.25	20			2								0	0	0	0	0	0	0	0	0	0		#REF!	#REF!
1	1	1	1	68	1	0	1	1	0	1	0	1	1	4	7	2	15.7	3	5.8	43	0	1	3	2	2.625	56			2								0	0	0	0	0	0	0	0	0	0		#REF!	#REF!
1	1	1	0	75	0	2	1	1	1	1	0	1	0	3	4	2	6.7	2	4.1	45	0	1	5	2	2.5	66	10	4.6	0								0	0	0	0	0	1	0	1	1	1	5	#REF!	#REF!
1	1	1	1	65	1	0	0	1	0	1	1	0	0	2	5	2	10	3	5.8	60	0	0	1	1	2.5	23			2								0	0	0	0	1	1	0	0	1	1		#REF!	#REF!
1	1	1	0	64	0	1	1	0	0	1	0	0	0	1	1	1	0.9	2	4.1	50	0	0	1	2	2.625	51			2								0	0	0	0	0	1	0	1	1	1		#REF!	#REF!
1	1	1	0	64	0	1	1	0	0	1	0	0	0	1	1	1	0.9	2	4.1	50	0	0	1	2	2.625	51			2								0	0	0	0	0	1	0	1	1	1		#REF!	#REF!
0	1	1	0	76	0	2	0	1	1	0	1	1	1	5	6	2	13.6	3	5.8	40	1	1	2	3	2.5	60	37.5	44.2	0								0	0	0	0	0	1	0	1	0	1	5	#REF!	#REF!
2	2	1	0	64	0	1	0	0	0	0	0	0	0	0	0	1	0.3	2	4.1	60	0	1	4	2	3.5	31			2								0	0	0	0	0	0	0	0	0	0		#REF!	#REF!
0	1	1	0	63	1	1	0	0	0	1	1	0	0	2	3	2	4.6	3	5.8	55	0	1	3	2	3.25	56	12.5	18.1	0								0	0	0	0	0	1	0	1	0	1	5	#REF!	#REF!
2	2	1	1	77	0	0	0	1	1	1	0	1	0	3	5	2	10	2	4.1	55	0	1	1	1	3	33	0	0	0								0	0	0	0	0	0	0	0	1	1	2	#REF!	#REF!
1	1	1	0	54	0	0	1	0	0	1	0	0	0	1	1	1	0.9	1	3.4	55	0	1	2	2	3.5	44	56.3	64.7	1								0	0	0	0	0	0	0	0	1	1	5	#REF!	#REF!
2	2	1	0	68	0	2	0	1	0	1	0	0	0	1	2	2	2.9	2	4.1	50	0	1	2	1	2.5	33	20	39.1	0								0	0	0	0	0	0	0	0	0	0	5	#REF!	#REF!
0	1	1	0	68	0	1	0	1	0	1	1	0	0	2	3	2	4.6	2	4.1	50	0	0	1	1	2.5	28	54.5	53.6	0								0	0	0	0	1	1	0	0	1	1	5	#REF!	#REF!
0	1	1	0	64	0	1	0	0	0	1	1	1	1	5	5	2	10	3	5.8	50	0	1	2	1	4	24	9.1	8	0								1	2	2	0	0	1	0	1	1	1	5	#REF!	#REF!
1	1	1	0	63	0	1	0	0	0	1	0	0	0	1	1	1	0.9	1	3.4	55	0	0	4	3	2.583	69			2								0	0	0	0	0	0	0	0	0	0		#REF!	#REF!
1	1	1	0	65	1	1	0	1	0	1	0	1	0	2	4	2	6.7	2	4.1	20	1	1	3	1	3	33			2								1	1	5	1	1	1	0	0	1	1		#REF!	#REF!
1	1	1	0	67	0	1	1	1	0	0	0	0	0	0	1	1	0.9	2	4.1	55	0	0	4	1	2.75	23			2								0	0	0	0	0	0	0	0	0	0		#REF!	#REF!
1	1	1	0	67	1	1	1	1	0	1	0	0	0	1	3	2	4.6	2	4.1	55	0	0	3	1	2.75	23			2								0	0	0	0	0	0	0	0	0	0		#REF!	#REF!
0	1	1	1	66	0	0	0	1	0	1	0	1	0	2	4	2	6.7	2	4.1	40	1	0	1	1	3	23	66.7	42.2	0								0	0	0	0	0	0	0	0	0	0	2	#REF!	#REF!
1	1	1	1	63	0	0	0	0	0	0	0	0	0	0	1	1	0.9	1	3.4	55	0	1	2	1	3.5	33			2								0	0	0	0	0	0	0	0	0	0		#REF!	#REF!
0	1	1	0	59	1	1	1	0	0	1	0	1	0	2	3	2	4.6	1	3.4	40	1	1	1	1	3	28	20	8.9	0								0	0	0	0	0	0	0	0	0	0	5	#REF!	#REF!
1	1	1	1	77	0	1	1	1	1	1	0	1	0	3	5	2	10	2	4.1	25	1	1	2	2	3	41	33.3	20.2	0								0	0	0	0	1	1	0	0	1	1	2	#REF!	#REF!
1	1	1	0	75	1	1	1	1	1	1	0	1	0	3	5	2	10	2	4.1	37	1	1	2	1	2.5	23			2								0	0	0	0	0	0	0	0	0	0		#REF!	#REF!
1	1	1	1	73	0	1	1	1	0	1	1	1	0	3	5	2	10	2	4.1	28	1	0	3	1	2.5	28			2								0	0	0	0	0	0	0	0	0	0		#REF!	#REF!
1	1	1	1	65	0	0	0	1	0	1	0	0	0	1	3	2	4.6	2	4.1	65	0	1	1	1	3	18			2								0	0	0	0	0	0	0	0	0	0		#REF!	#REF!
0	1	1	0	77	0	0	0	1	1	1	0	0	0	2	3	2	4.6	3	5.8	45	0	1	5	1	2.75	23			2								1	2	1	0	1	1	0	1	1	1		#REF!	#REF!
1	1	1	0	81	0	2	0	1	1	1	0	1	1	5	6	2	13.6	3	5.8	50	0	1	2	2	6	66			2								0	0	0	0	0	0	0	0	0	0		#REF!	#REF!
2	2	1	0	58	0	2	1	0	0	1	0	1	0	2	2	2	2.9	1	3.4	55	0	1	1	1	2.5	28	50	27.8	0								0	0	0	0	0	0	0	0	0	0	5	#REF!	#REF!
0	1	1	0	53	0	0	0	0	0	1	0	0	0	1	1	1	0.9	1	3.4	55	0	1	2	2	2.625	38			2								0	0	0	0	0	0	0	0	1	1		#REF!	#REF!
1	1	1	0	72	1	0	1	1	0	1	0	0	0	1	3	2	4.6	2	4.1	55	0	1	2	1	2.5	33	18.2	4.5	0								0	0	0	0	0	0	1	0	1	1	6	#REF!	#REF!
1	1	1	1	87	0	0	0	1	1	1	1	0	0	3	5	2	10	2	4.1	55	0	0	3	2	2.583	99			2								0	0	0	0	1	1	0	0	1	1		#REF!	#REF!
2	2	1	1	72	0	0	1	1	0	0	0	0	0	0	2	2	2.9	2	4.1	55	0	1	1	1	3	18			2								0	0	0	0	0	1	0	1	0	1		#REF!	#REF!
1	1	1	0	72	1	1	0	1	0	1	0	1	0	2	4	2	6.7	3	5.8	35	1	0	2	1	3.5	23			2								0	0	0	0	0	0	0	0	0	0		#REF!	#REF!
1	1	1	0	56	0	2	0	0	0	1	0	0	0	1	1	1	0.9	2	4.1	55	0	1	1	1	3	23			2								0	0	0	0	1	1	0	0	1	1		#REF!	#REF!
1	1	1	0	56	0	2	1	0	0	1	0	0	0	1	1	1	0.9	1	3.4	55	0	1	1	1	3	23			2								0	0	0	0	1	1	0	0	1	1		#REF!	#REF!
1	1	1	0	72	0	0	1	1	0	1	1	0	1	4	5	2	10	3	5.8	45	0	1	2	1	2.75	18			2								0	0	0	0	0	0	0	0	0	0		#REF!	#REF!
1	1	1	1	74	1	0	0	1	0	1	0	1	0	2	5	2	10	2	4.1	30	1	1	2	1	2.5	13	0	0	0								0	0	0	0	0	1	0	1	0	1	2	#REF!	#REF!
0	1	1	1	71	0	0	1	1	0	1	1	1	0	3	5	2	10	2	4.1	23	1	1	3	2	2.875	56			2								0	0	0	0	0	0	0	0	0	0		#REF!	#REF!
1	1	1	0	71	0	0	0	1	0	1	0	0	1	3	4	2	6.7	3	5.8	45	0	0	3	1	3.5	20			2								0	0	0	0	0	0	0	0	0	0		#REF!	#REF!
0	1	1	1	65	0	0	1	1	0	1	0	0	1	3	5	2	10	3	5.8	43	0	1	3	2	2.875	52			2								0	0	0	0	0	0	0	0	0	0		#REF!	#REF!
1	1	1	1	56	0	0	1	0	0	1	1	0	0	2	3	2	4.6	1	3.4	55	0	1	1	1	3	28			2								0	0	0	0	0	0	0	0	1	1		#REF!	#REF!
2	2	1	1	59	1	0	1	0	0	1	1	0	0	2	4	2	6.7	1	3.4	55	0	0	5	4	2.625	97			2								0	0	0	0	1	1	0	0	1	1		#REF!	#REF!
0	1	1	0	61	0	0	1	0	0	0	1	0	0	1	1	1	0.9	1	3.4	45	0	1	2	2	2.75	41			2								0	0	0	0	0	0	0	0	0	0		#REF!	#REF!
0	1	1	0	61	0	0	1	0	0	1	1	0	0	2	2	2	2.9	2	4.1	45	0	1	2	1	2.75	23	23.1	20.3	0								0	0	0	0	0	0	0	0	0	0	5	#REF!	#REF!
1	1	1	0	68	0	1	1	1	0	1	1	1	0	3	4	2	6.7	2	4.1	43	0	1	1	2	3.75	63	0	0	0								0	0	0	0	0	0	0	0	1	1		#REF!	#REF!
2	2	1	1	65	0	0	0	1	0	1	1	1	0	3	5	2	10	2	4.1	40	1	1	4	2	2.625	41			2								0	0	0	0	0	0	0	0	1	1		#REF!	#REF!
0	1	1	0	56	0	1	0	0	0	1	0	1	0	2	2	2	2.9	1	3.4	30	1	0	4	2	3	46	60	57.8	0								0	0	0	0	1	1	1	0	1	1	2	#REF!	#REF!
1	1	1	1	71	0	0	1	1	0	1	0	0	0	1	3	2	4.6	2	4.1	60	0	1	4	2	2.75	46			2								0	0	0	0	0	0	0	0	0	0		#REF!	#REF!
0	1	1	1	67	0	0	0	1	0	1	1	0	0	2	4	2	6.7	2	4.1	55	0	1	2	2	2.875	42			2								0	0	0	0	0	0	0	0	1	1		#REF!	#REF!
1	1	1	0	73	0	2	1	1	0	1	1	0	0	2	3	2	4.6	2	4.1	55	0	1	2	1	4	18	50	50	0								1	2	7	0	1	1	0	0	1	1	2	#REF!	#REF!
0	1	1	0	72	0	2	1	1	0	1	1	1	0	3	4	2	6.7	2	4.1	38	1	1	2	1	3.5	38	14.3	7	0								0	0	0	0	0	1	1	1	1	1	4	#REF!	#REF!
0	1	1	0	49	0	0	0	0	0	0	0	0	0	0	0	1	0.3	1	3.4	55	0	1	2	1	3	24			2								0	0	0	0	0	0	1	0	1	1		#REF!	#REF!
0	1	1	1	72	0	0	0	1	0	1	1	0	0	2	4	2	6.7	2	4.1	30	1	1	3	2	3.5	58	14.3	2.2	0								0	0	0	0	0	1	0	1	0	1		#REF!	#REF!
2	2	1	0	65	0	1	1	1	0	1	1	0	0	2	3	2	4.6	3	5.8	55	0	1	3	2	3.25	46	41.7	37.8	0								0	0	0	0	0	0	0	0	0	0		#REF!	#REF!
1	1	1	0	53	0	1	1	0	0	0	0	1	0	1	1	1	0.9	2	4.1	25	1	1	4	2	3	35			2								0	0	0	0	0	0	0	0	0	0		#REF!	#REF!
1	1	1	0	57	0	2	1	0	0	1	0	1	0	2	2	2	2.9	1	3.4	35	1	1	1	1	2.5	28	21.4	10.7	0								0	0	0	0	0	0	0	0	1	1	5	#REF!	#REF!
1	1	1	0	78	0	1	1	1	1	0	1	0	1	4	5	2	10	3	5.8	45	0	1	4	1	3.5	18			2								0	0	0	0	0	0	0	0	0	0		#REF!	#REF!
1	1	1	0	67	0	1	1	1	0	1	1	1	1	5	6	2	13.6	3	5.8	40	1	1	1	1	2.5	18	23.5	12.7	0								0	0	0	0	0	0	0	0	0	0		#REF!	#REF!
0	1	1	0	69	0	2	1	1	0	1	1	0	0	2	3	2	4.6	3	5.8	30	1	1	2	1	3	15	42.3	58.9	0								0	0	0	0	0	0	0	0	0	0		#REF!	#REF!
4	2	1	1	68	1	0	1	1	0	1	1	1	1	5	8	2	15.2	3	5.8	55	0	1	7	2	2.875	48	11.1	3.8	0								0	0	0	0	0	0	0	0	0	0		#REF!	#REF!
1	1	1	0	71	0	0	1	1	0	0	0	0	0	0	1	1	0.9	2	4.1	79	0	0	1	1	3.5	23			2								0	0	0	0	0	0	0	0	0	0		#REF!	#REF!
2	2	1	1	73	0	0	1	1	0	1	1	0	0	2	4	2	6.7	2	4.1	63	0	0	1	1	3.5	23			2								0	0	0	0	0	0	0	0	0	0		#REF!	#REF!
2	2	1	0	74	0	0	0	1	0	1	0	0	0	1	2	2	2.9	2	4.1	81	0	0	3	1	3	28			2								0	0	0	0	0	0	0	0	0	0		#REF!	#REF!
0	1	1	0	69	0	2	0	1	0	0	0	1	0	1	2	2	2.9	2	4.1	38	1	1	1	1	2.75	18			2								0	0	0	0	0	0	0	0	1	1		#REF!	#REF!
1	1	1	0	69	0	0	1	1	0	1	0	0	0	1	2	2	2.9	2	4.1	64	0	0	1	2	4	52			2								0	0	0	0	0	0	0	0	0	0		#REF!	#REF!
0	1	1	0	72	0	0	1	1	0	1	0	1	1	4	5	2	10	4	8.9	45	0	0	1	2	3.5	30			2								0	0	0	0	0	0	0	0	0	0		#REF!	#REF!
0	1	1	1	72	0	0	0	1	0	1	1	1	0	3	5	2	10	3	5.8	40	1	0	2	2	3	30	45	31.7	0								1	1	5	1	0	0	1	0	1	1		#REF!	#REF!
1	1	1	0	42	0	1	1	0	0	1	0	1	0	2	2	2	2.9	2	4.1	55	0	0	1	2	3	66	15.8	32.9	0								0	0	0	0	0	0	0	0	0	0		#REF!	#REF!
0	1	1	1	87	0	0	0	1	1	0	0	1	0	2	4	2	6.7	2	4.1	38	1	0	2	1	2.75	38	33.3	30	0								0	0	0	0	0	0	0	0	0	0		#REF!	#REF!
0	1	1	0	48	0	1	1	0	0	1	1	0	0	2	2	2	2.9	3	5.8	67	0	0	3	1	2.5	20			2								0	0	0	0	0	0	0	0	0	0		#REF!	#REF!
2	2	1	1	74	0	0	0	1	0	1	1	1	1	5	7	2	15.7	3	5.8	68	0	0	2	2	2.75	62			2								0	0	0	0	1	1	0	1	1	1		#REF!	#REF!
1	1	1	0	65	0	1	0	1	0	1	0	0	0	1	2	2	2.9	3	5.8	60	0	1	3	1	2.75	38	0	0.2	0								0	0	0	0	0	1	0	1	0	1		#REF!	#REF!
0	1	1	1	71	0	0	0	1	0	1	1	1	0	3	5	2	10	3	5.8	40	1	0	2	2	2.75	28			2								0	0	0	0	0	0	0	0	1	1		#REF!	#REF!
1	1	1	0	58	0	1	1	0	0	0	0	0	0	0	0	1	0.3	1	3.4	70	0	1	1	1	2.75	23	0	0	0								0	0	0	0	0	0	0	0	0	0		#REF!	#REF!
0	1	1	0	62	0	1	1	0	0	0	0	0	0	0	0	1	0.3	2	4.1	40	1	0	3	1	2.5	28			2								0	0	0	0	0	0	0	0	0	0		#REF!	#REF!
2	2	1	1	79	0	0	1	1	1	1	0	0	0	2	4	2	6.7	3	5.8	55	0	1	1	1	2.5	23			2								0	0	0	0	0	0	0	0	0	0		#REF!	#REF!
1	1	1	0	71	0	0	0	1	0	1	0	0	0	1	2	2	2.9	2	4.1	53	0	1	2	1	3.5	18			2								0	0	0	0	0	1	0	1	0	1		#REF!	#REF!
0	1	1	1	74	0	1	0	1	0	1	1	0	0	2	4	2	6.7	3	5.8	45	0	0	3	2	2.75	62			2								0	0	0	0	0	0	0	0	0	0		#REF!	#REF!
1	1	1	0	69	0	2	0	1	0	1	1	1	1	5	6	2	13.6	4	8.9	73	0	1	6	1	3	38	42.9	37.9	0								0	0	0	0	1	1	0	0	1	1		#REF!	#REF!
1	1	1	1	75	0	0	0	1	1	1	1	0	0	3	5	2	10	2	4.1	70	0	0	3	2	3	41			2								0	0	0	0	0	0	0	0	0	0		#REF!	#REF!
1	1	1	0	74	0	0	1	1	0	1	0	0	0	1	2	2	2.9	3	5.8	43	0	1	2	2	3.25	56	0	0	0								0	0	0	0	0	0	0	0	0	0		#REF!	#REF!
3	2	1	0	80	0	0	0	1	1	1	0	1	0	3	4	2	6.7	3	5.8	61	0	1	1	1	3	36	44.4	28.7	0								0	0	0	0	0	0	0	0	0	0		#REF!	#REF!
1	1	1	0	70	0	0	1	1	0	0	0	1	0	1	2	2	2.9	2	4.1	73	0	1	3	1	2.75	28	0	0	0								0	0	0	0	0	0	0	0	0	0		#REF!	#REF!
0	1	1	0	70	0	1	0	1	0	1	0	0	0	1	2	2	2.9	2	4.1	59	0	1	2	3	3	74	62.5	74.1	1								1	3	8	0	0	0	0	0	1	1		#REF!	#REF!
1	1	1	0	58	0	1	0	0	0	1	0	0	0	1	1	1	0.9	2	4.1	74	0	0	3	1	2.5	23			2								0	0	0	0	0	0	0	0	0	0		#REF!	#REF!
3	2	1	1	74	0	0	0	1	0	1	0	0	0	1	3	2	4.6	3	5.8	34	1	1	2	2	2.8	27			2								1	3	8	0	0	0	0	0	1	1		#REF!	#REF!
2	2	1	0	63	0	1	0	0	0	0	0	0	0	0	0	1	0.3	2	4.1	67	0	1	1	1	3.5	20			2								0	0	0	0	0	0	0	0	0	0		#REF!	#REF!
2	2	1	0	61	0	0	0	0	0	1	1	0	0	2	2	2	2.9	2	4.1	73	0	1	3	1	3.5	18	0	17.4	0								0	0	0	0	0	0	0	0	0	0		#REF!	#REF!
0	1	1	1	76	0	0	1	1	1	0	0	0	0	1	3	2	4.6	2	4.1	45	0	1	1	1	3	15			2								0	0	0	0	0	0	0	0	0	0		#REF!	#REF!
1	1	1	0	74	0	1	0	1	0	1	0	0	0	1	2	2	2.9	3	5.8	53	0	0	3	5	2.9	89			2								0	0	0	0	0	0	0	0	0	0		#REF!	#REF!
1	1	1	1	69	0	0	1	1	0	1	0	0	0	1	3	2	4.6	4	8.9	55	0	1	1	1	3	12	0	0	0								1	1	5	1	0	0	0	0	1	1	2	#REF!	#REF!
2	2	1	0	73	0	0	1	1	0	1	1	0	0	2	3	2	4.6	2	4.1	70	0	1	2	1	3	23			2								0	0	0	0	0	0	0	0	0	0		#REF!	#REF!
1	1	1	1	67	0	0	1	1	0	0	1	0	0	1	3	2	4.6	2	4.1	65	0	1	1	1	3.5	23	26.3	18.6	0								0	0	0	0	0	0	0	0	0	0		#REF!	#REF!
0	1	1	0	80	0	0	0	1	1	0	0	0	0	1	2	2	2.9	3	5.8	55	0	1	1	1	3	28			2								1	2	7 (SMA infarc)	0	0	0	0	0	1	1		#REF!	#REF!
0	1	1	1	75	0	0	0	1	1	1	0	0	0	2	4	2	6.7	2	4.1	43	0	1	3	1	2.5	23	14.3	12.4	0								0	0	0	0	0	0	0	0	0	0		#REF!	#REF!
2	2	1	0	58	0	0	0	0	0	0	0	0	0	0	0	1	0.3	2	4.1	50	0	1	3	3	2.7	66			2								0	0	0	0	0	0	0	0	0	0		#REF!	#REF!
3	2	1	0	62	0	0	0	0	0	1	1	0	1	4	4	2	6.7	3	5.8	15	1	1	3	1	2.5	18			2								0	0	0	0	1	1	0	0	1	1		#REF!	#REF!
0	1	1	0	71	0	1	0	1	0	1	1	0	1	4	5	2	10	3	5.8	23	1	1	1	1	3	33			2								0	0	0	0	0	0	0	0	1	1		#REF!	#REF!
1	1	1	1	74	0	0	1	1	0	1	0	0	0	1	3	2	4.6	2	4.1	77	0	1	1	2	2.75	38			2								0	0	0	0	0	0	0	0	0	0		#REF!	#REF!
1	1	1	0	71	0	0	1	1	0	1	1	0	1	4	5	2	10	4	8.9	71	0	1	2	1	3.5	18	18.2	15.9	0								0	0	0	0	0	0	0	0	0	0		#REF!	#REF!
1	1	1	0	77	0	0	1	1	1	1	0	0	0	2	3	2	4.6	2	4.1	55	0	0	3	3	2.9	39			2								0	0	0	0	0	0	0	0	0	0		#REF!	#REF!
1	1	1	0	1	0	0	0	0	0	1	1	0	0	2	2	2	2.9	2	4.1	72	0	0	1	1	2.5	53			2								0	0	0	0	0	1	1	1	1	1		#REF!	#REF!
0	1	1	1	79	1	0	0	1	1	1	1	0	0	3	6	2	13.6	2	4.1	11	1	1	4	2	3.25	42			2								1	3	8	0	0	1	0	1	1	1		#REF!	#REF!
0	1	1	0	67	0	1	1	1	0	1	0	0	1	3	4	2	6.7	3	5.8	48	0	1	2	3	2.75	93	0	0	0								0	0	0	0	0	0	0	0	0	0		#REF!	#REF!
1	1	1	0	60	0	0	0	0	0	0	0	0	0	0	0	1	0.3	2	4.1	67	0	1	1	1	2.5	15			2								0	0	0	0	0	0	0	0	0	0		#REF!	#REF!
0	1	1	0	56	0	1	0	0	0	0	0	0	0	0	0	1	0.3	2	4.1	58	0	1	2	1	2.75	23			2								0	0	0	0	0	0	1	0	1	1		#REF!	#REF!
4	2	1	0	68	0	0	1	1	0	0	1	0	0	1	2	2	2.9	2	4.1	55	0	0	1	1	2.5	18			2								0	0	0	0	0	0	0	0	0	0		#REF!	#REF!
2	2	1	1	71	0	0	0	1	0	0	0	0	1	2	4	2	6.7	3	5.8	70	0	0	1	1	2.75	15	0	0	0								0	0	0	0	0	0	0	0	0	0		#REF!	#REF!
1	1	1	0	61	0	0	0	0	0	1	0	0	0	1	1	1	0.9	1	3.4	58	0	0	1	1	3.5	15			2								0	0	0	0	0	0	0	0	0	0		#REF!	#REF!
1	1	1	0	50	0	0	0	0	0	1	0	0	0	1	1	1	0.9	2	4.1	55	0	0	2	2	2.9	48			2								0	0	0	0	0	0	0	0	0	0		#REF!	#REF!
2	2	1	1	59	0	0	1	0	0	1	0	0	0	1	2	2	2.9	1	3.4	71	0	1	1	1	3.5	18	0	0	0								0	0	0	0	0	0	0	0	0	0		#REF!	#REF!
2	2	1	0	54	0	0	0	0	0	0	0	0	0	0	0	1	0.3	1	3.4	60	0	1	3	1	2.5	18	38.9	56	0								0	0	0	0	0	0	0	0	0	0		#REF!	#REF!
2	2	1	0	75	0	0	0	1	1	0	1	0	0	2	3	2	4.6	2	4.1	55	0	1	3	1	3	15	25	24.5	0								0	0	0	0	0	0	0	0	0	0		#REF!	#REF!
0	1	1	1	82	0	0	0	1	1	1	0	0	0	2	4	2	6.7	3	5.8	60	0	0	1	1	2.5	15			2								0	0	0	0	0	0	0	0	0	0		#REF!	#REF!
1	1	1	0	54	0	1	0	0	0	1	0	1	0	2	2	2	2.9	1	3.4	26	1	1	1	1	4	16	44.4	71.6	1								0	0	0	0	0	0	0	0	0	0		#REF!	#REF!
2	2	1	0	64	0	1	1	0	0	1	0	1	0	2	2	2	2.9	2	4.1	25	1	0	1	1	2.5	14			2								0	0	0	0	0	0	0	0	0	0		#REF!	#REF!
2	2	1	1	70	0	0	0	1	0	1	1	1	0	3	5	2	10	2	4.1	37	1	1	1	1	2.75	16	12.5	28.5	0								1	2	4	0	0	0	0	0	1	1		#REF!	#REF!
2	2	1	1	78	0	0	0	1	1	0	0	1	0	2	4	2	6.7	2	4.1	58	0	1	2	1	2.75	16	0	0	0								0	0	0	0	0	0	0	0	0	0		#REF!	#REF!
2	2	1	0	71	0	0	0	1	0	1	0	1	0	2	3	2	4.6	3	5.8	58	0	1	3	3	3	74			2								0	0	0	0	0	0	0	0	1	1		#REF!	#REF!
4	2	1	1	80	0	0	0	1	1	1	0	0	0	2	4	2	6.7	2	4.1	28	1	0	2	1	2.75	30			2								0	0	0	0	0	0	0	0	0	0		#REF!	#REF!
1	1	1	1	79	0	0	0	1	1	0	0	0	0	1	3	2	4.6	2	4.1	55	0	0	3	2	3.3	44			2								0	0	0	0	0	0	0	0	0	0		#REF!	#REF!
1	1	1	0	84	0	0	0	1	1	0	0	1	0	2	3	2	4.6	3	5.8	55	0	1	1	1	3	8	8.7	2.1	0								0	0	0	0	0	0	0	0	0	0		#REF!	#REF!
1	1	1	0	76	0	0	1	1	1	1	0	0	0	2	3	2	4.6	2	4.1	80	0	1	3	5	3.5	114	30	44.8	0								0	0	0	0	0	0	0	0	0	0		#REF!	#REF!
1	1	1	0	72	1	1	0	1	0	1	0	1	0	2	4	2	6.7	2	4.1	32	1	1	4	3	2.833	69			2								0	0	0	0	0	1	0	1	0	1		#REF!	#REF!
1	1	1	0	75	0	0	0	1	1	1	0	1	0	3	4	2	6.7	2	4.1	48	0	1	1	2	3.3	31	33.3	5.2	0								0	0	0	0	0	0	0	0	1	1		#REF!	#REF!
1	1	1	0	78	0	0	0	1	1	0	0	0	1	3	4	2	6.7	3	5.8	50	0	1	2	1	3	38	48.3	47.3	0								0	0	0	0	0	1	0	1	0	1		#REF!	#REF!
1	1	1	1	75	0	1	1	1	1	1	0	0	0	2	4	2	6.7	1	3.4	45	0	0	3	4	3	107			2								0	0	0	0	0	0	0	0	0	0		#REF!	#REF!
0	1	1	0	80	0	1	0	1	1	1	0	0	0	2	3	2	4.6	2	4.1	43	0	0	2	1	3	38			2								1	2	7 lung ca	0	0	0	0	0	1	1		#REF!	#REF!
2	2	1	0	55	0	0	0	0	0	1	0	0	0	1	1	1	0.9	2	4.1	55	0	0	3	3	2.5	53			2								0	0	0	0	0	0	0	0	0	0		#REF!	#REF!
3	2	1	0	60	0	1	0	0	0	0	0	0	0	0	0	1	0.3	2	4.1	35	1	0	1	2	2.875	66	28.6	1.5	0								0	0	0	0	0	0	1	0	1	1		#REF!	#REF!
2	2	1	0	63	0	0	0	0	0	1	0	1	1	4	4	2	6.7	3	5.8	50	0	0	2	1	2.5	33	10	2	0								0	0	0	0	0	0	0	0	0	0		#REF!	#REF!
3	2	1	0	65	0	0	0	1	0	0	1	0	0	1	2	2	2.9	2	4.1	30	1	0	2	2	3.25	56	29.4	10.3	0								0	0	0	0	0	0	0	0	0	0		#REF!	#REF!
2	2	1	0	86	0	0	1	1	1	1	0	1	0	3	4	2	6.7	3	5.8	38	1	1	3	1	3	123	30	67.9	0								0	0	0	0	0	0	0	0	0	0		#REF!	#REF!
1	1	1	0	85	0	0	0	1	1	1	0	1	0	3	4	2	6.7	4	8.9	72	0	0	3	2	3	56			2								1	3	8	0	0	0	0	0	1	1		#REF!	#REF!
3	2	1	1	74	0	0	0	1	0	1	0	1	0	2	4	2	6.7	3	5.8	48	0	1	3	2	3.125	41	17.6	23.5	0								0	0	0	0	0	0	0	0	0	0		#REF!	#REF!
2	2	1	0	74	0	0	0	1	0	1	1	1	1	5	6	2	13.6	3	5.8	50	0	1	2	2	2.5	51	26.7	14.2	0								0	0	0	0	0	0	0	0	0	0		#REF!	#REF!
2	2	1	0	57	0	0	0	0	0	1	0	0	1	3	3	2	4.6	2	4.1	25	1	0	1	1	4	24			2								0	0	0	0	0	0	0	0	0	0		#REF!	#REF!
0	1	1	0	70	0	0	0	1	0	1	1	0	0	2	3	2	4.6	2	4.1	65	0	1	3	3	3.25	69	60	72.7	1								0	0	0	0	0	0	0	0	0	0		#REF!	#REF!
0	1	1	0	63	0	0	0	0	0	0	1	0	0	1	1	1	0.9	2	4.1	68	0	1	1	1	4	18			2								0	0	0	0	0	0	0	0	0	0		#REF!	#REF!
1	1	1	0	53	0	1	1	0	0	0	0	0	0	0	0	1	0.3	1	3.4	52	0	0	3	1	3.5	24			2								0	0	0	0	0	0	0	0	0	0		#REF!	#REF!
2	2	1	0	68	0	0	1	1	0	0	0	0	0	0	1	1	0.9	3	5.8	55	0	0	1	2	2.8	53			2								0	0	0	0	0	0	0	0	0	0		#REF!	#REF!
1	1	1	0	76	0	1	1	1	1	0	0	0	0	1	2	2	2.9	2	4.1	60	0	1	1	1	3	24			2								0	0	0	0	0	1	0	1	0	1		#REF!	#REF!
1	1	1	0	49	0	0	0	0	0	1	0	0	0	1	1	1	0.9	2	4.1	45	0	0	3	4	3	117			2								0	0	0	0	0	0	1	0	1	1		#REF!	#REF!
1	1	1	1	60	0	0	0	0	0	0	0	0	0	0	1	1	0.9	3	5.8	28	1	1	2	1	3	33			2								0	0	0	0	1	1	0	0	1	1		#REF!	#REF!
1	1	1	1	82	0	0	0	1	1	0	0	1	1	4	6	2	13.6	3	5.8	48	0	1	2	2	3.25	36	40	19	0								0	0	0	0	0	0	0	0	0	0		#REF!	#REF!
4	2	1	1	61	0	0	1	0	0	1	1	0	0	2	3	2	4.6	1	3.4	65	0	0	1	1	3.5	18	7.7	4	0								0	0	0	0	0	1	0	1	0	1		#REF!	#REF!
1	1	1	0	72	0	0	0	1	0	1	0	0	0	1	2	2	2.9	3	5.8	55	0	0	1	2	3	46	22.2	9.2	0								0	0	0	0	0	1	0	1	0	1		#REF!	#REF!
2	2	1	1	68	0	0	0	1	0	0	1	1	0	2	4	2	6.7	2	4.1	52	0	1	3	3	3	74	26.7	14.4	0								1	2	7	0	0	0	0	0	1	1		#REF!	#REF!
0	1	1	1	73	0	0	1	1	0	1	0	0	1	3	5	2	10	4	8.9	73	0	1	2	1	3	20	57.1	60.4	0								0	0	0	0	0	0	0	0	0	0		#REF!	#REF!
1	1	1	1	81	0	0	0	1	1	1	0	0	1	4	6	2	13.6	3	5.8	67	0	0	3	2	3.5	20			2								0	0	0	0	1	1	1	1	1	1		#REF!	#REF!
0	1	1	0	66	0	1	0	1	0	1	1	1	0	3	4	2	6.7	2	4.1	35	1	1	3	1	3	33	63.6	75.9	0								1	3	8	0	0	0	0	0	1	1		#REF!	#REF!
1	1	1	0	65	0	1	1	1	0	1	1	0	0	2	3	2	4.6	2	4.1	83	0	0	2	2	2.9	66			2								0	0	0	0	0	0	0	0	1	1		#REF!	#REF!
4	2	1	0	70	0	0	0	1	0	0	0	0	0	0	1	1	0.9	2	4.1	52	0	1	2	2	3	52			2								0	0	0	0	0	0	0	0	0	0		#REF!	#REF!
1	1	1	1	72	0	0	0	1	0	1	1	0	0	2	4	2	6.7	2	4.1	55	0	1	4	2	2.75	56			2								0	0	0	0	0	0	0	0	1	1		#REF!	#REF!
2	2	1	1	70	0	0	0	1	0	0	0	0	0	0	2	2	2.9	2	4.1	72	0	1	2	1	2.75	23	50	41.5	0								0	0	0	0	0	0	0	0	0	0		#REF!	#REF!
0	1	1	0	65	0	0	0	1	0	0	0	0	0	0	1	1	0.9	4	8.9	55	0	1	2	2	3.25	33			2								0	0	0	0	0	0	0	0	0	0		#REF!	#REF!
0	1	1	0	73	0	0	0	1	0	1	1	0	0	2	3	2	4.6	3	5.8	45	0	1	1	1	2.75	30	17.9	11.7	0								1	2	3	0	1	1	0	1	1	1		#REF!	#REF!
1	1	1	0	63	0	0	0	0	0	1	0	0	0	1	1	1	0.9	2	4.1	73	0	1	1	1	3	18			2								0	0	0	0	0	0	0	0	0	0		#REF!	#REF!
1	1	1	0	61	0	0	0	0	0	0	0	0	0	0	0	1	0.3	1	3.4	61	0	1	2	3	3	79			2								0	0	0	0	0	1	0	1	0	1		#REF!	#REF!
2	2	1	0	71	0	1	0	1	0	1	0	0	0	1	2	2	2.9	2	4.1	69	0	0	1	1	3	30			2								0	0	0	0	0	0	0	0	0	0		#REF!	#REF!
2	2	1	1	69	0	0	1	1	0	0	1	0	0	1	3	2	4.6	2	4.1	70	0	1	1	1	3	18	25	29.1	0								0	0	0	0	0	0	0	0	0	0		#REF!	#REF!
0	1	1	0	68	0	0	0	1	0	0	0	0	0	0	1	1	0.9	3	5.8	50	0	1	1	1	3	18	31.3	9.6	0								0	0	0	0	0	0	0	0	0	0		#REF!	#REF!
0	1	1	1	76	0	0	0	1	1	1	0	0	0	2	4	2	6.7	2	4.1	50	0	1	1	1	2.75	20			2								0	0	0	0	0	0	0	0	0	0		#REF!	#REF!
1	1	1	1	75	0	0	1	1	1	0	0	1	0	2	4	2	6.7	2	4.1	65	0	1	1	2	2.625	66	14.3	2.7	0								0	0	0	0	0	0	0	0	0	0		#REF!	#REF!
2	2	1	0	54	0	0	1	0	0	1	0	0	0	1	1	1	0.9	1	3.4	75	0	1	3	1	3.5	18			2								0	0	0	0	0	0	0	0	0	0		#REF!	#REF!
3	2	1	0	75	0	0	0	1	1	1	1	0	0	3	4	2	6.7	3	5.8	45	0	0	2	1	2.5	33			2								1	3	8	0	0	0	0	0	1	1		#REF!	#REF!
3	2	1	0	70	0	1	0	1	0	0	1	0	0	1	2	2	2.9	2	4.1	37	1	1	2	2	3.125	51			2								0	0	0	0	0	1	0	1	0	1		#REF!	#REF!
2	2	1	1	69	0	0	0	1	0	1	0	0	0	1	3	2	4.6	2	4.1	70	0	0	2	1	3	28			2								1	2	7	0	0	0	0	0	1	1		#REF!	#REF!
1	1	1	1	68	0	0	1	1	0	1	0	1	0	2	4	2	6.7	2	4.1	75	0	1	1	2	3	36			2								0	0	0	0	0	0	0	0	0	0		#REF!	#REF!
0	1	1	1	69	0	0	0	1	0	0	0	0	0	0	2	2	2.9	3	5.8	51	0	0	2	2	3	30			2								0	0	0	0	0	0	0	0	0	0		#REF!	#REF!
0	1	1	0	74	0	1	0	1	0	0	0	0	0	0	1	1	0.9	4	8.9	43	0	1	3	5	2.75	138			2								1	3	8	0	0	0	0	0	1	1		#REF!	#REF!
1	1	1	0	59	0	1	1	0	0	0	0	0	0	0	0	1	0.3	2	4.1	70	0	0	1	1	2.5	28			2								0	0	0	0	0	0	0	0	0	0		#REF!	#REF!
1	1	1	1	63	0	0	1	0	0	1	1	0	0	2	3	2	4.6	1	3.4	79	0	1	3	4	2.93	88			2								0	0	0	0	0	0	0	0	0	0		#REF!	#REF!
1	1	1	0	67	0	0	0	1	0	0	0	1	1	3	4	2	6.7	3	5.8	25	1	1	1	1	3	20			2								0	0	0	0	0	0	0	0	0	0		#REF!	#REF!
2	2	1	1	72	0	0	1	1	0	1	1	0	0	2	4	2	6.7	2	4.1	49	0	0	4	2	2.875	52	53.8	64.5	1								0	0	0	0	0	0	0	0	0	0		#REF!	#REF!
0	1	1	1	71	0	0	0	1	0	1	0	1	0	2	4	2	6.7	3	5.8	20	1	0	3	2	3	52	0	26.7	0								0	0	0	0	0	0	1	0	1	1		#REF!	#REF!
1	1	1	0	62	0	1	0	0	0	1	1	0	0	2	2	2	2.9	1	3.4	80	0	1	2	1	3.5	20	0	30.5	0								1	3	0	0	0	0	0	0	1	1		#REF!	#REF!
1	1	1	0	60	0	1	0	0	0	0	0	0	0	0	0	1	0.3	3	5.8	65	0	1	2	2	2.75	36	28.6	41.1	0								0	0	0	0	0	0	0	0	0	0		#REF!	#REF!
0	1	1	1	83	0	0	0	1	1	1	0	0	0	2	4	2	6.7	2	4.1	61	0	0	1	1	3	20	25	16.4	0								0	0	0	0	0	0	0	0	0	0		#REF!	#REF!
2	2	1	1	70	0	0	1	1	0	1	0	0	0	1	3	2	4.6	3	5.8	71	0	1	1	1	3	28			2								0	0	0	0	0	0	0	0	0	0		#REF!	#REF!
2	2	1	0	74	0	0	0	1	0	1	0	0	0	1	2	2	2.9	2	4.1	64	0	0	1	1	3	23	0	0	0								0	0	0	0	0	0	0	0	0	0		#REF!	#REF!
1	1	1	0	55	0	0	0	0	0	1	0	0	0	1	1	1	0.9	1	3.4	63	0	0	2	2	3	40			2								0	0	0	0	0	0	0	0	0	0		#REF!	#REF!
1	1	1	0	72	0	1	1	1	0	1	0	0	0	1	2	2	2.9	3	5.8	72	0	1	3	2	3.5	41	10	1.4	0								0	0	0	0	0	0	0	0	1	1		#REF!	#REF!
1	1	1	0	68	0	0	0	1	0	1	1	0	0	2	3	2	4.6	2	4.1	74	0	1	1	1	2.5	20	0	0	0								0	0	0	0	0	0	0	0	0	0		#REF!	#REF!
1	1	1	0	64	0	0	0	0	0	0	1	0	0	1	1	1	0.9	1	3.4	73	0	1	3	5	2.75	139			2								0	0	0	0	1	1	1	0	1	1		#REF!	#REF!
1	1	1	0	65	0	0	0	1	0	1	1	0	0	2	3	2	4.6	3	5.8	69	0	1	2	2	3	32			2								0	0	0	0	0	0	0	0	1	1		#REF!	#REF!
1	1	1	0	66	0	0	0	1	0	1	1	0	0	2	3	2	4.6	3	5.8	61	0	1	2	2	3	32			2								0	0	0	0	0	0	0	0	1	1		#REF!	#REF!
2	2	1	1	70	0	1	0	1	0	1	0	0	0	1	3	2	4.6	3	5.8	62	0	1	3	1	3	24			2								0	0	0	0	0	1	0	1	0	1		#REF!	#REF!
1	1	1	1	70	0	0	1	1	0	1	1	0	0	2	4	2	6.7	2	4.1	60	0	1	3	1	2.5	23	33.3	30.1	0								0	0	0	0	0	0	1	0	1	1	1	#REF!	#REF!
1	1	1	1	63	0	0	1	0	0	0	1	0	1	3	4	2	6.7	2	4.1	64	0	1	2	1	2.75	23			2								0	0	0	0	0	0	0	0	0	0		#REF!	#REF!
1	1	1	0	67	0	1	1	1	0	1	0	0	0	1	2	2	2.9	2	4.1	66	0	0	2	4	2.8	113			2								0	0	0	0	0	0	0	0	0	0		#REF!	#REF!
1	1	1	0	57	0	0	0	0	0	1	0	0	0	1	1	1	0.9	1	3.4	67	0	1	2	1	3	20			2								0	0	0	0	0	0	0	0	0	0		#REF!	#REF!
2	2	1	1	82	0	0	0	1	1	0	0	0	0	1	3	2	4.6	2	4.1	60	0	1	1	1	2.75	24	11.1	5.8	0								0	0	0	0	0	0	0	0	0	0		#REF!	#REF!
1	1	1	0	65	0	0	0	1	0	0	1	0	0	1	2	2	2.9	2	4.1	70	0	1	3	3	3	41			2								1	3	8	0	0	0	0	0	1	1		#REF!	#REF!
1	1	1	0	73	0	0	1	1	0	1	1	0	0	2	3	2	4.6	2	4.1	55	0	1	3	4	3	98			2								0	0	0	0	0	0	0	0	0	0		#REF!	#REF!
2	2	1	0	67	0	0	0	1	0	1	0	0	0	1	2	2	2.9	3	5.8	71	0	0	1	1	3	33			2								0	0	0	0	0	0	0	0	0	0		#REF!	#REF!
1	1	1	0	64	0	0	0	0	0	1	0	0	0	1	1	1	0.9	2	4.1	66	0	1	3	3	3	68			2								0	0	0	0	0	0	0	0	0	0		#REF!	#REF!
0	1	1	0	68	0	0	0	1	0	1	0	0	1	3	4	2	6.7	5	9.1	69	0	0	2	2	3.5	45			2								0	0	0	0	0	0	0	0	0	0		#REF!	#REF!
1	1	1	1	65	0	0	1	1	0	1	0	1	0	2	4	2	6.7	2	4.1	60	0	0	2	1	3	16			2								0	0	0	0	0	0	0	0	0	0		#REF!	#REF!
1	1	1	1	75	0	0	1	1	1	1	0	0	0	2	4	2	6.7	2	4.1	55	0	0	4	4	2.875	97			2								1	2	7	0	0	0	0	0	1	1		#REF!	#REF!
0	1	1	1	75	0	0	0	1	1	1	0	0	0	2	4	2	6.7	3	5.8	57	0	0	2	1	3.5	23	0	30	0								0	0	0	0	0	0	0	0	0	0		#REF!	#REF!
1	1	1	0	58	0	1	0	0	0	0	0	0	0	0	0	1	0.3	2	4.1	63	0	1	3	2	3	56			2								0	0	0	0	0	0	0	0	0	0		#REF!	#REF!
1	1	1	0	66	0	1	1	1	0	0	0	0	0	0	1	1	0.9	2	4.1	59	0	1	2	2	3	28			2								1	2	2	0	0	1	0	1	1	1		#REF!	#REF!
1	1	1	1	78	0	0	0	1	1	1	0	0	0	2	4	2	6.7	2	4.1	73	0	0	2	2	3.1	32			2								1	3	8	0	0	0	0	0	1	1		#REF!	#REF!
1	1	1	0	71	0	1	0	1	0	1	0	0	0	1	2	2	2.9	3	5.8	74	0	0	1	1	3.5	18			2								1	3	8	0	0	0	0	0	1	1		#REF!	#REF!
2	2	1	0	70	0	1	0	1	0	0	0	1	0	1	2	2	2.9	2	4.1	55	0	0	2	1	3.5	33			2								0	0	0	0	0	0	0	0	0	0		#REF!	#REF!
1	1	1	0	59	0	1	1	0	0	0	0	0	0	0	0	1	0.3	3	5.8	67	0	1	2	2	2.8	48			2								0	0	0	0	0	0	0	0	0	0		#REF!	#REF!
1	1	1	0	62	0	0	1	0	0	1	0	0	0	1	1	1	0.9	1	3.4	66	0	1	1	1	3.5	18	11.4	27.6	0								0	0	0	0	0	1	0	1	0	1		#REF!	#REF!
1	1	1	0	58	0	0	0	0	0	1	1	0	0	2	2	2	2.9	1	3.4	73	0	1	3	3	3.5	63			2								1	3	8	0	0	0	1	0	1	1		#REF!	#REF!
1	1	1	0	64	0	0	0	0	0	0	0	0	0	0	0	1	0.3	2	4.1	63	0	0	3	2	3	66			2								0	0	0	0	1	1	0	0	1	1		#REF!	#REF!
1	1	1	0	61	0	1	1	0	0	1	0	0	0	1	1	1	0.9	1	3.4	65	0	1	1	1	0	0	25	40.2	0								0	0	0	0	0	0	0	0	0	0		#REF!	#REF!
1	1	1	1	77	0	0	0	1	1	1	0	0	0	2	4	2	6.7	2	4.1	55	0	1	3	2	2.75	56	8.3	9.3	0								1	3	8	0	0	0	0	0	1	1		#REF!	#REF!
1	1	1	1	70	0	0	0	1	0	0	0	0	0	0	2	2	2.9	2	4.1	76	0	1	2	2	3	31	33.3	14.5	0								0	0	0	0	0	0	0	0	0	0		#REF!	#REF!
2	2	1	1	74	0	0	1	1	0	1	0	0	0	1	3	2	4.6	2	4.1	77	0	1	3	5	3.5	101			2								0	0	0	0	0	0	0	0	0	0		#REF!	#REF!
1	1	1	1	53	0	1	0	0	0	0	1	0	0	1	2	2	2.9	2	4.1	53	0	1	1	1	3.5	28	31.8	45.4	0								0	0	0	0	0	0	0	0	0	0		#REF!	#REF!
2	2	1	0	66	0	1	0	1	0	0	1	0	0	1	2	2	2.9	2	4.1	65	0	1	3	2	3	44			2								0	0	0	0	0	0	0	0	0	0		#REF!	#REF!
1	1	1	0	73	0	0	1	1	0	0	1	1	1	4	5	2	10	4	8.9	45	0	1	2	1	2.75	33	35.7	9.4	0								0	0	0	0	0	0	0	0	0	0		#REF!	#REF!
0	1	1	0	66	0	1	0	1	0	1	0	0	0	1	2	2	2.9	3	5.8	59	0	1	3	1	3.5	33	26.3	27.4	0								1	2	2	0	0	1	0	1	1	1		#REF!	#REF!
1	1	1	0	68	0	0	0	1	0	0	1	1	0	2	3	2	4.6	3	5.8	72	0	1	2	2	3.5	20	21.1	51.1	0								1	3	8	0	0	0	0	0	1	1		#REF!	#REF!
0	1	1	1	70	0	0	1	1	0	1	0	0	0	1	3	2	4.6	2	4.1	60	0	1	3	1	2.75	28	25	26.4	0								0	0	0	0	0	0	0	0	0	0		#REF!	#REF!
0	1	1	0	75	0	1	0	1	1	1	0	0	0	2	3	2	4.6	4	8.9	55	0	1	3	1	3	32			2								0	0	0	0	0	1	0	1	0	1		#REF!	#REF!
0	1	1	1	88	0	1	1	1	1	1	0	0	0	2	4	2	6.7	3	5.8	69	0	0	3	1	3	16			2								0	0	0	0	0	1	0	1	0	1		#REF!	#REF!
0	1	1	0	55	0	1	0	0	0	1	0	0	1	3	3	2	4.6	3	5.8	46	0	0	2	2	3.5	36			2								0	0	0	0	0	0	0	0	1	1		#REF!	#REF!
2	2	1	1	72	0	0	0	1	0	0	0	0	0	0	2	2	2.9	2	4.1	50	0	0	2	1	2.5	18			2								0	0	0	0	0	0	0	0	0	0		#REF!	#REF!
0	1	1	1	71	0	0	0	1	0	1	1	0	0	2	4	2	6.7	2	4.1	68	0	1	2	1	3.5	28			2								0	0	0	0	0	0	0	0	0	0		#REF!	#REF!
1	1	1	0	67	0	0	0	1	0	1	1	0	0	2	3	2	4.6	2	4.1	80	0	0	3	2	2.8	48			2								0	0	0	0	1	1	0	0	1	1		#REF!	#REF!
0	1	1	1	68	0	0	0	1	0	1	0	0	0	1	3	2	4.6	3	5.8	82	0	0	3	1	2.75	24	6.7	33.9	0								1	3	8	0	0	0	0	0	1	1		#REF!	#REF!
0	1	1	1	77	0	0	1	1	1	1	0	0	0	2	4	2	6.7	2	4.1	55	0	1	1	2	2.625	46			2								0	0	0	0	0	0	1	0	1	1		#REF!	#REF!
1	1	1	0	88	0	0	0	1	1	1	0	0	0	2	3	2	4.6	2	4.1	55	0	1	2	1	3.5	24	27.3	48.7	0								0	0	0	0	0	0	0	0	0	0		#REF!	#REF!
1	1	1	1	82	0	0	0	1	1	0	0	0	0	1	3	2	4.6	2	4.1	60	0	1	3	1	2.5	12			2								1	3	8	0	0	0	0	0	1	1		#REF!	#REF!
1	1	1	0	78	0	0	0	1	1	1	0	0	0	2	3	2	4.6	2	4.1	50	0	1	2	2	3	46	25	34.2	0								0	0	0	0	0	1	0	1	0	1		#REF!	#REF!
1	1	1	1	69	0	0	0	1	0	1	0	0	0	1	3	2	4.6	2	4.1	61	0	0	1	1	2.75	23			2								0	0	0	0	0	0	0	0	0	0		#REF!	#REF!
1	1	1	1	63	0	0	1	0	0	0	0	0	0	0	1	1	0.9	1	3.4	76	0	0	2	2	2.75	57			2								0	0	0	0	0	0	0	0	1	1		#REF!	#REF!
1	1	1	1	70	0	0	1	1	0	1	1	0	0	2	4	2	6.7	2	4.1	58	0	1	3	1	3.5	20			2								0	0	0	0	0	0	0	0	0	0		#REF!	#REF!
1	1	1	0	50	0	0	1	0	0	0	1	0	0	1	1	1	0.9	2	4.1	76	0	1	1	1	3	18			2								0	0	0	0	0	0	0	0	0	0		#REF!	#REF!
2	2	1	0	77	0	0	0	1	1	1	0	0	0	2	3	2	4.6	2	4.1	64	0	1	2	2	3	45			2								1	3	8	0	0	0	0	0	1	1		#REF!	#REF!
1	1	1	0	59	0	0	1	0	0	0	1	0	0	1	1	1	0.9	1	3.4	54	0	1	2	1	3	18			2								0	0	0	0	0	0	0	0	0	0		#REF!	#REF!
0	1	1	1	80	0	0	0	1	1	1	1	0	0	3	5	2	10	3	5.8	48	0	1	3	2	2.875	51	0	0	0								0	0	0	0	0	0	0	0	0	0		#REF!	#REF!
2	2	1	1	57	0	0	0	0	0	1	1	0	0	2	3	2	4.6	2	4.1	62	0	0	1	2	3.5	66			2								0	0	0	0	0	0	0	0	0	0		#REF!	#REF!
1	1	1	1	82	0	0	1	1	1	1	0	0	0	2	4	2	6.7	2	4.1	64	0	0	3	1	2.75	23			2								1	3	8	0	0	0	0	0	1	1		#REF!	#REF!
1	1	1	1	56	0	0	1	0	0	1	1	0	0	2	3	2	4.6	1	3.4	55	0	1	1	1	3	28			2								0	0	0	0	0	0	0	0	1	1		#REF!	#REF!
1	1	1	0	73	0	0	0	1	0	0	0	0	0	0	1	1	0.9	2	4.1	66	0	0	2	2	3.25	36			2								0	0	0	0	0	0	0	0	0	0		#REF!	#REF!
1	1	1	1	65	0	0	1	1	0	1	0	0	0	1	3	2	4.6	3	5.8	58	0	0	2	3	3	89	42.4	50.2	0								0	0	0	0	0	0	0	0	0	0		#REF!	#REF!
1	1	1	0	70	0	0	1	1	0	1	1	0	1	4	5	2	10	3	5.8	76	0	0	3	1	2.75	33			2								1	2	3	0	0	0	0	0	1	1		#REF!	#REF!
1	1	1	0	62	0	1	0	0	0	0	0	0	0	0	0	1	0.3	1	3.4	45	0	0	2	1	2.5	28	0	0	0								0	0	0	0	0	0	1	0	1	1	2	#REF!	#REF!
1	1	1	1	64	0	0	1	0	0	1	1	0	0	2	3	2	4.6	1	3.4	43	0	1	3	2	3	61			2								1	3	8	0	0	1	0	1	1	1		#REF!	#REF!
2	2	1	1	73	0	0	0	1	0	1	0	0	1	3	5	2	10	4	8.9	52	0	0	3	2	2.75	33	0	0	0								0	0	0	0	0	1	0	1	1	1		#REF!	#REF!
0	1	1	0	70	0	1	0	1	0	0	1	0	0	1	2	2	2.9	2	4.1	50	0	1	2	2	2.6	51			2								0	0	0	0	0	0	0	0	0	0		#REF!	#REF!
0	1	1	1	63	1	0	0	0	0	1	0	0	1	3	5	2	10	2	4.1	40	1	1	3	3	3	89	46.7	79.3	1								1	1	5	1	0	0	0	0	1	1		#REF!	#REF!
1	1	2	0	71	1	0	0	1	0	1	1	0	0	2	4	2	6.7	4	8.9	58	0	0		1	2.5	18					24	1	0	0	0	0	0	0	0	0	0	0	0	0	0	0		#REF!	#REF!
2	2	2	0	61	1	0	0	0	0	1	1	0	0	2	3	2	4.6	1	3.4	65	0	0	2	1	2.5	15				1	24	1	0	0	0	0	0	0	0	0	0	0	0	0	0	0		#REF!	#REF!
2	2	2	0	72	1	0	0	1	0	1	1	0	1	4	6	2	13.6	6	10	40	1	0	1	2	3	13				1	18	1	0	0	0	0	0	0	0	0	0	0	0	0	0	0		#REF!	#REF!
3	2	2	1	83	1	0	1	1	1	1	0	1	1	5	8	2	15.2	4	8.9	52	0	1	2	1	2.5	18				2	27	1	0	0	0	0	0	0	0	0	0	0	0	0	0	0		#REF!	#REF!
1	1	2	0	66	1	0	1	1	0	1	0	0	0	1	3	2	4.6	3	5.8	58	0	1								1	28	1	0	0	0	0	0	0	0	0	0	0	0	0	0	0		#REF!	#REF!
0	1	2	0	63	1	1	0	0	0	0	1	0	0	1	2	2	2.9	2	4.1	54	0	1		1	3	18					24	1	0	0	0	0	0	0	0	0	0	0	0	0	0	0		#REF!	#REF!
2	2	2	0	59	1	2	1	0	0	1	1	0	1	4	5	2	10	3	5.8	67	0	1	1	1	3.5	18				2	30	1	0	0	0	0	0	0	0	0	0	0	0	0	0	0		#REF!	#REF!
2	2	2	0	69	1	0	1	1	0	1	1	0	0	2	4	2	6.7	4	8.9	55	0	1		1	4.5	13					24	0	1	1	0	0	0	0	0	0	0	0	0	0	0	0		#REF!	#REF!
1	1	2	1	80	1	0	1	1	1	1	0	0	0	2	5	2	10	4	8.9	57	0	1		1	3	28					27	1	0	0	0	0	0	0	0	0	0	0	0	0	0	0		#REF!	#REF!
4	2	2	0	74	1	0	1	1	0	1	0	0	1	3	5	2	10	3	5.8	74	0	1	1	1	3.5	12				1	24	1	0	0	0	0	0	0	0	0	0	0	0	0	0	0		#REF!	#REF!
2	2	2	1	69	1	0	1	1	0	1	1	0	0	2	5	2	10	4	8.9	66	0	1	3	2	2.75	23				1	22	1	0	0	0	0	0	0	0	0	0	0	0	0	0	0		#REF!	#REF!
1	1	2	0	52	1	2	1	0	0	1	0	1	0	2	3	2	4.6	3	5.8	58	0	1	2	1	2.75	14				1	26	1	0	0	0	0	0	0	0	0	0	0	0	0	0	0		#REF!	#REF!
1	1	2	0	74	1	0	1	1	0	1	0	0	0	1	3	2	4.6	4	8.9	73	0	1	3	2	2.75	33				1	24	1	0	0	0	0	0	0	0	0	0	0	0	0	0	0		#REF!	#REF!
1	1	2	1	76	1	0	1	1	1	0	1	1	0	3	6	2	13.6	2	4.1	38	1	1	3	2	2.5	33				1	24	1	0	0	0	0	0	0	0	0	0	0	0	0	0	0		#REF!	#REF!
3	2	2	0	76	1	0	1	1	1	1	1	0	0	3	5	2	10	2	4.1	55	0	1		1	3.5	38				1	24	1	0	0	0	0	0	0	0	0	0	0	0	0	0	0		#REF!	#REF!
1	1	2	0	60	1	0	1	0	0	1	1	0	1	4	5	2	10	3	5.8	48	0	1	2	1	3	30				1	24	1	0	0	0	0	0	0	0	0	0	0	0	0	0	0		#REF!	#REF!
1	1	2	0	78	1	0	1	1	1	1	1	0	0	3	5	2	10	4	8.9	52	0	1	3	1	2.5	18				1	27	1	0	0	0	1	0	0	0	0	0	0	0	0	0	0		#REF!	#REF!
0	1	2	0	71	1	0	1	1	0	1	1	0	1	4	6	2	13.6	6	10	64	0	1	1	1	3.5	28				2	24	1	0	0	0	0	0	0	0	0	0	0	0	0	0	0		#REF!	#REF!
4	2	2	0	75	1	1	1	1	1	1	1	0	0	3	5	2	10	2	4.1	68	0	1	3	1	3	15				1	.	0	0	0	0	0	0	0	0	0	0	0	0	0	0	0		#REF!	#REF!
3	2	2	1	72	1	0	1	1	0	1	0	1	1	4	7	2	15.7	3	5.8	55	0	1		1	3	12				2	30	1	1	0	0	0	0	0	0	0	0	0	0	0	0	0		#REF!	#REF!
2	2	2	1	66	1	0	0	1	0	0	1	1	0	2	5	2	10	3	5.8	45	0	0		1	3	24				2	27	1	0	0	0	0	0	0	0	0	0	0	0	0	0	0		#REF!	#REF!
0	1	2	0	75	1	0	0	1	1	0	0	0	0	1	3	2	4.6	3	5.8	48	0	1		1	3.5	28				1	26	1	0	0	0	0	0	0	0	0	0	0	0	0	0	0		#REF!	#REF!
4	2	2	1	62	1	0	0	0	0	1	1	0	1	4	6	2	13.6	4	8.9	55	0	1	1	1	3	30				1	28	1	0	0	0	0	0	0	0	0	1	1	0	0	1	1		#REF!	#REF!
1	1	2	0	66	1	0	0	1	0	0	0	1	0	1	3	2	4.6	2	4.1	45	0	1	1	1	2.75	15				1		0	0	0	0	0	0	0	0	0	0	0	0	0	0	0		#REF!	#REF!
1	1	2	0	63	1	0	1	0	0	1	1	0	0	2	3	2	4.6	1	3.4	53	0	1		1	4	18				2	27	1	0	0	0	0	0	0	0	0	0	0	0	0	0	0		#REF!	#REF!
3	2	2	0	74	1	0	1	1	0	1	0	1	0	2	4	2	6.7	5	9.1	54	0	1		1	3	28					24	1	0	0	0	0	0	0	0	0	0	0	0	0	0	0		#REF!	#REF!
2	2	2	0	64	1	0	0	0	0	0	0	0	1	2	3	2	4.6	1	3.4	70	0	0		3	4	18				1	22	1	0	0	0	0	0	0	0	0	0	0	0	0	0	0		#REF!	#REF!
4	2	2	0	66	0	1	0	1	0	1	1	0	1	4	5	2	10	4	8.9	58	0	1	1	1	3	24				2	30	1	0	0	0	0	0	0	0	0	0	0	0	0	0	0		#REF!	#REF!
2	2	2	0	63	1	0	0	0	0	1	0	1	0	2	3	2	4.6	2	4.1	55	0	1		2	3.5	35				2	27	1	0	0	0	0	0	0	0	0	0	0	0	0	0	0		#REF!	#REF!
3	2	2	1	81	1	0	1	1	1	1	0	1	1	5	8	2	15.2	5	9.1	42	0	1		2	3.5	18					27	1	0	0	0	0	0	0	0	0	0	0	0	0	0	0		#REF!	#REF!
1	1	2	0	78	1	0	0	1	1	1	0	1	1	5	7	2	15.7	4	8.9	56	0	1		1	3	18				2	27	1	0	0	0	0	0	0	0	0	0	1	0	1	0	1		#REF!	#REF!
2	2	2	0	54	1	0	1	0	0	1	0	1	0	2	3	2	4.6	3	5.8	34	1	1	3	1	2.75	38				2	30	1	0	0	0	0	1	1	5	1	0	0	0	0	1	1		#REF!	#REF!
0	1	2	0	72	1	0	0	1	0	0	1	0	0	1	3	2	4.6	3	5.8	60	0	0		2	3	24				2	21	1	0	0	0	0	0	0	0	0	0	0	0	0	0	0		#REF!	#REF!
2	2	2	0	88	1	0	1	1	1	0	0	0	1	3	5	2	10	3	5.8	63	0	1	2	1	3.5	18				1	24	1	1	0	0	0	0	0	0	0	0	0	0	0	0	0		#REF!	#REF!
1	1	2	0	69	0	0	1	1	0	1	0	1	1	4	5	2	10	3	5.8	68	0	1		1	3	15				2	27	1	0	0	0	0	1	1	6	1	0	0	1	0	1	1		#REF!	#REF!
3	2	2	0	58	1	0	1	0	0	1	1	1	1	5	6	2	13.6	4	8.9	25	1	1	2	1	3	15				1	25	1	0	0	0	0	0	0	0	0	0	0	0	0	0	0		#REF!	#REF!
1	1	2	0	73	1	0	0	1	0	0	1	1	0	2	4	2	6.7	3	5.8	55	0	0		2	4	33				1	30	1	0	0	0	0	0	0	0	0	0	0	0	0	0	0		#REF!	#REF!
2	2	2	0	60	1	0	0	0	0	0	0	0	1	2	3	2	4.6	3	5.8	55	0	0	3	1	2.5	33				1	24	1	0	0	0	0	0	0	0	0	0	0	0	0	0	0		#REF!	#REF!
3	2	2	1	85	1	0	0	1	1	1	0	0	1	4	7	2	15.7	5	9.1	57	0	1		1	2.75	15					24	1	0	0	0	0	0	0	0	0	0	0	0	0	0	0		#REF!	#REF!
1	1	2	0	64	1	0	1	0	0	0	0	0	1	2	3	2	4.6	3	5.8	33	1	0		1	4	18				2	30	1	0	0	0	0	0	0	0	0	0	0	0	0	0	0		#REF!	#REF!
1	1	2	0	70	1	0	0	1	0	0	0	1	0	1	3	2	4.6	2	4.1	40.5	0	0		2	3.5	18				2	30	1	0	0	0	0	0	0	0	0	0	0	0	0	0	0		#REF!	#REF!
		3	1	75	0	0	1	1	1	1	0	0	0	2	4	2	6.7	2	4.1	44.5	0	1	3	1	2.5	19											0			0	0	0	0	0	0	0		#REF!	#REF!
		3	0	74	0	0	1	1	0	0	1	1	0	2	5	2	10	2	4.1	30.5	1	1	2	1	4	15											0			0	0	1	1	1	1	1		#REF!	#REF!
		3	1	62	0	0	0	0	0	1	0	0	0	1	1	1	0.9	1	3.4	45.5	0	0	1	1	3.5	36											0			0	0	0	0	0	0	0		#REF!	#REF!
		3	0	80	0	0	0	1	1	1	0	0	0	2	3	2	4.6	2	4.1	57.5	0	1	3	2	3.25	24											0			0	0	0	0	0	0	0		#REF!	#REF!
		3	0	84	0	0	0	1	1	1	1	1	1	6	7	2	15.7	4	8.9	42	0	1	3	1	3	28											0			0	0	0	0	0	0	0		#REF!	#REF!
		3	0	80	0	0	0	1	1	1	0	0	0	2	3	2	4.6	3	5.8	57.5	0	0	3	4	2.8	23											0			0	0	0	0	0	0	0		#REF!	#REF!
		3	0	99	0	0	0	1	1	1	1	0	0	3	4	2	6.7	3	5.8	20	1	1	1	1	3	15											1			0	0	0	0	0	1	1		#REF!	#REF!
		3	1	77	0	0	0	1	1	1	1	0	0	3	5	2	10	4	8.9	57.5	0	1	2	2	2.75	20											0			0	0	0	0	0	0	0		#REF!	#REF!
		3	0	72	0	0	0	1	0	0	0	0	0	0	1	1	0.9	2	4.1	57.5	0	1	1	1	3.5	16											0			0	0	0	0	0	0	0		#REF!	#REF!
		3	0	67	0	2	1	1	0	1	1	0	0	2	3	2	4.6	3	5.8	57.5	0	1	1	1	3	29											0			0	0	0	0	0	0	0		#REF!	#REF!
		3	0	72	0	2	0	1	0	1	0	0	0	1	2	2	2.9	2	4.1	57.5	0	1	1	2	3.125	26											0			0	0	1	0	1	0	1		#REF!	#REF!
		3	0	62	0	2	0	0	0	1	0	0	0	1	1	1	0.9	2	4.1	5	1	1	2	2	3.75	16											0			0	0	0	0	0	0	0		#REF!	#REF!
		3	0	82	1	0	0	1	1	1	1	0	0	3	5	2	10	2	4.1	62.5	0	1	1	1	3	28											0			0	0	0	0	0	0	0		#REF!	#REF!
		3	0	79	0	0	0	1	1	1	1	0	0	3	4	2	6.7	3	5.8	57.5	0	1	1	1	3	33											0			0	0	0	0	0	0	0		#REF!	#REF!
		3	0	78	0	0	0	1	1	1	0	0	0	2	3	2	4.6	3	5.8	35	1	1	1	1	2.5	16											0			0	0	0	0	0	0	0		#REF!	#REF!
		3	0	59	0	1	0	0	0	0	0	0	0	0	0	1	0.3	0	0.9	57.5	0	0	1	1	3	30											0			0	0	0	0	0	0	0		#REF!	#REF!
		3	1	78	0	0	0	1	1	1	1	0	0	3	5	2	10	2	4.1	57.5	0	0	2	2	2.62	30.5											0			0	0	0	0	0	0	0		#REF!	#REF!
		3	0	85	0	0	1	1	1	0	1	0	0	2	3	2	4.6	1	3.4	57.5	0	0	3	1	2.5	23											0			0	0	0	0	0	0	0		#REF!	#REF!
		3	0	61	0	0	0	0	0	1	0	0	0	1	1	1	0.9	2	4.1	29.5	1	1	1	1	3	15											0			0	0	0	0	0	0	0		#REF!	#REF!
		3	0	55	0	2	0	0	0	1	0	0	0	1	1	1	0.9	1	3.4	54.5	0	1	1	1	2.5	19											0			0	0	0	0	0	0	0		#REF!	#REF!
		3	0	72	0	0	0	1	0	1	0	1	0	2	3	2	4.6	2	4.1	32.5	1	0	2	1	5	18											0			0	0	0	0	0	0	0		#REF!	#REF!
		3	0	57	0	0	0	0	0	1	0	0	0	1	2	2	2.9	2	4.1	32.5	1	0	1	2	3.25	38											0			0	0	0	0	0	0	0		#REF!	#REF!
		3	1	87	0	0	0	1	1	0	0	0	0	1	3	2	4.6	1	3.4	57.5	0	0	1	1	2.75	15											0			0	0	0	0	0	0	0		#REF!	#REF!
		3	0	78	0	0	0	1	1	1	0	1	0	3	4	2	6.7	2	4.1	37.5	1	1	2	2	3.25	44											0			0	0	0	0	0	0	0		#REF!	#REF!
		3	0	63	1	0	0	0	0	1	1	0	0	2	3	2	4.6	2	4.1	50	0	0	1	1	3.5	38											0			0	0	0	0	0	0	0		#REF!	#REF!
		3	0	74	0	0	1	1	0	1	1	0	0	2	4	2	6.7	3	5.8	32.5	1	1	1	1	4.5	19											0			0	0	0	0	0	0	0		#REF!	#REF!
		3	0	73	1	0	1	1	0	1	0	0	0	1	3	2	4.6	3	5.8	57.5	0	1	1	1	2.75	14											0			0	0	0	0	0	0	0		#REF!	#REF!
		3	0	83	0	0	0	1	1	1	0	0	0	2	4	2	6.7	2	4.1	57.5	0	1	2	1	2.75	33											0			0	0	0	0	0	0	0		#REF!	#REF!
		3	0	74	1	0	1	1	0	1	0	1	0	2	4	2	6.7	3	5.8	37.5	1	1	2	1	2.75	24											0			0	0	0	0	0	0	0		#REF!	#REF!
		3	0	80	0	0	1	1	1	0	1	0	0	2	3	2	4.6	1	3.4	57.5	0	0	1	3	3.08	54											0			0	0	0	0	0	0	0		#REF!	#REF!
		3	0	87	0	0	1	1	1	1	1	0	0	3	5	2	10	2	4.1	57.5	0	0	2	1	2.75	18											0			0	0	0	0	0	0	0		#REF!	#REF!
		3	1	80	0	0	1	1	1	1	0	0	0	2	4	2	6.7	3	5.8	54.5	0	1	1	1	3.5	15											0			0	0	0	0	0	0	0		#REF!	#REF!
		3	0	67	0	0	1	1	0	1	1	0	0	2	4	2	6.7	2	4.1	57.5	0	1	3	2	3.25	42											0			0	0	0	0	0	0	0		#REF!	#REF!
		3	0	73	0	0	1	1	0	1	0	0	0	1	2	2	2.9	2	4.1	47.5	0	1	2	1	3.5	18											0			0	0	0	0	0	0	0		#REF!	#REF!
		3	0	74	0	0	0	1	0	1	0	0	0	1	2	2	2.9	2	4.1	55.5	0	1	1	1	2.75	19											0			0	0	0	0	0	0	0		#REF!	#REF!
		3	1	83	0	0	0	1	1	1	1	0	0	3	5	2	10	3	5.8	15.5	1	1	1	1	3	18											0			0	0	0	0	0	0	0		#REF!	#REF!
		3	1	68	0	0	0	1	0	1	1	0	0	2	6	2	13.6	3	5.8	32.5	1	1	1	1	3	14											0			0	0	0	0	0	0	0		#REF!	#REF!
		3	1	67	0	0	0	1	0	1	0	0	0	1	3	2	4.6	3	5.8	57.5	0	0	1	1	3	24											0			0	0	0	0	0	0	0		#REF!	#REF!
		3	0	82	0	0	1	1	1	1	1	0	0	3	4	2	6.7	2	4.1	57.5	0	0	3	1	2.75	12											1			1	0	1	0	1	1	1		#REF!	#REF!
		3	0	80	0	0	0	1	1	0	0	0	0	1	2	2	2.9	1	3.4	49	0	0	2	2	3.38	42											0			0	0	0	0	0	0	0		#REF!	#REF!
		3	0	73	0	2	0	1	0	1	0	0	0	1	3	2	4.6	3	5.8	62.5	0	0	2	1	4	33											0			0	0	0	0	0	0	0		#REF!	#REF!
		3	0	83	0	0	1	1	1	1	0	0	0	2	3	2	4.6	3	5.8	62.5	0	0	3	1	4	18											1			1	0	0	0	0	1	1		#REF!	#REF!
		3	0	51	1	2	1	0	0	1	0	1	0	2	3	2	4.6	1	3.4	35	1	0	3	2	2.87821	78											0			0	0	0	0	0	0	0		#REF!	#REF!
		3	0	73	0	0	1	1	0	1	0	1	0	2	3	2	4.6	3	5.8	55	0	1	1	1	4	18											0			0	1	1	0	0	1	1		#REF!	#REF!
		3	0	63	1	2	1	0	0	1	0	1	0	2	3	2	4.6	1	3.4	55	0	1	2	1	2.75	26											0			0	0	0	0	0	0	0		#REF!	#REF!
[truncated: 7 more columns]

## Sheet: 변수 설명
LAAO	1 안함	2 시행함
Sex	0 male	1 female
Smoking	0 never	1 current	2 former	3 UK
Af	0 paroxysmal	1 permanent
LAAO device type	1 ACP or amulet	2 Watchman
